# Supplementary material for: Sediment Microbiota as a Proxy of Environmental Health: Discovering Inter- and Intrakingdom Dynamics along the Eastern Mediterranean Continental Shelf
Source: Microbiol Spectr. 2023 Jan 16;11(1):e02242-22. doi: 10.1128/spectrum.02242-22 (PMC9927165; doi:10.1128/spectrum.02242-22)
Supplement: Supplemental file 1 — Table S1. Download spectrum.02242-22-s0001.csv, CSV file, 0.01 MB [file spectrum.02242-22-s0001.csv]

Table S1: Coordinat for sampled sites
Site	Depth (m)	GPS N	GPS E
Sdot-Yam	10	32 32.99	34 53.73
Sdot-Yam	25	32 33.44	34 53.06
Sdot-Yam	45	32 33.72	34 51.58
Sdot-Yam	100	32 33.63	34 47.18
Hadera power plant	6	32 27.89	34 52.50
Herzliya marina	3	32 9.51	34 47.57
Ashdod	70	31 54.15	34 32.22
Michmoret	38	32 24.48	34 50.14
