# Supplementary material for: Sediment Microbiota as a Proxy of Environmental Health: Discovering Inter- and Intrakingdom Dynamics along the Eastern Mediterranean Continental Shelf
Source: Microbiol Spectr. 2023 Jan 16;11(1):e02242-22. doi: 10.1128/spectrum.02242-22 (PMC9927165; doi:10.1128/spectrum.02242-22)
Supplement: Supplemental file 2 — Table S2. Download spectrum.02242-22-s0002.csv, CSV file, 0.03 MB [file spectrum.02242-22-s0002.csv]

Table S2: List of samples and metadata. In total, 757 samples: 229 of Archaea, 276 of Bacteria and 252 of Eukaryota.
Sample name	Survey	Season	Site	Seafloor depth (m)	Core replicate	Core depth (cm)	Core depth (category)	Archaea	Bacteria	Eukaryota	Sample set
A_20a_0_0_5	Jul, 2017	Summer	Sdot Yam	25	a	1	Upper	Yes	Yes	Yes	main set
A_20a_0_5_1	Jul, 2017	Summer	Sdot Yam	25	a	1	Upper	Yes	Yes	Yes	main set
A_20a_1_1_5	Jul, 2017	Summer	Sdot Yam	25	a	2	Upper	Yes	Yes	Yes	main set
A_20a_1_5_2	Jul, 2017	Summer	Sdot Yam	25	a	2	Upper	Yes	Yes	Yes	main set
A_20a_2_2_5	Jul, 2017	Summer	Sdot Yam	25	a	3	Upper	Yes	Yes	Yes	main set
A_20a_2_5_3	Jul, 2017	Summer	Sdot Yam	25	a	3	Upper	Yes	Yes	Yes	main set
A_20a_4_4_5	Jul, 2017	Summer	Sdot Yam	25	a	5	Middle	Yes	Yes	Yes	main set
A_20a_5_5_5	Jul, 2017	Summer	Sdot Yam	25	a	6	Middle	Yes	Yes	Yes	main set
A_20a_6_6_5	Jul, 2017	Summer	Sdot Yam	25	a	7	Middle	Yes	Yes	Yes	main set
A_20a_7_7_5	Jul, 2017	Summer	Sdot Yam	25	a	8	Deep	Yes	Yes	Yes	main set
A_20a_8_8_5	Jul, 2017	Summer	Sdot Yam	25	a	9	Deep	Yes	Yes	Yes	main set
A_20a_9_9_5	Jul, 2017	Summer	Sdot Yam	25	a	10	Deep	Yes	Yes	Yes	main set
A_20b_0_0_5	Jul, 2017	Summer	Sdot Yam	25	b	1	Upper	Yes	Yes	Yes	main set
A_20b_0_5_1	Jul, 2017	Summer	Sdot Yam	25	b	1	Upper	Yes	Yes	Yes	main set
A_20b_1_1_5	Jul, 2017	Summer	Sdot Yam	25	b	2	Upper	Yes	Yes	Yes	main set
A_20b_1_5_2	Jul, 2017	Summer	Sdot Yam	25	b	2	Upper	Yes	Yes	Yes	main set
A_20b_2_2_5	Jul, 2017	Summer	Sdot Yam	25	b	3	Upper	Yes	Yes	Yes	main set
A_20b_2_5_3	Jul, 2017	Summer	Sdot Yam	25	b	3	Upper	Yes	Yes	Yes	main set
A_20b_4_4_5	Jul, 2017	Summer	Sdot Yam	25	b	5	Middle	Yes	Yes	Yes	main set
A_20b_5_5_5	Jul, 2017	Summer	Sdot Yam	25	b	6	Middle	Yes	Yes	Yes	main set
A_20b_6_6_5	Jul, 2017	Summer	Sdot Yam	25	b	7	Middle	Yes	Yes	Yes	main set
A_20b_7_7_5	Jul, 2017	Summer	Sdot Yam	25	b	8	Deep	Yes	Yes	Yes	main set
A_20b_8_8_5	Jul, 2017	Summer	Sdot Yam	25	b	9	Deep	Yes	Yes	Yes	main set
A_20b_9_9_5	Jul, 2017	Summer	Sdot Yam	25	b	10	Deep	Yes	NA	Yes	test set
A_40a_0_0_5	Jul, 2017	Summer	Sdot Yam	45	a	1	Upper	Yes	Yes	Yes	main set
A_40a_0_5_1	Jul, 2017	Summer	Sdot Yam	45	a	1	Upper	Yes	Yes	Yes	main set
A_40a_1_1_5	Jul, 2017	Summer	Sdot Yam	45	a	2	Upper	Yes	Yes	Yes	main set
A_40a_1_5_2	Jul, 2017	Summer	Sdot Yam	45	a	2	Upper	Yes	Yes	Yes	main set
A_40a_2_2_5	Jul, 2017	Summer	Sdot Yam	45	a	3	Upper	Yes	Yes	Yes	main set
A_40a_2_5_3	Jul, 2017	Summer	Sdot Yam	45	a	3	Upper	Yes	Yes	Yes	main set
A_40a_4_4_5	Jul, 2017	Summer	Sdot Yam	45	a	5	Middle	Yes	Yes	Yes	main set
A_40a_5_5_5	Jul, 2017	Summer	Sdot Yam	45	a	6	Middle	Yes	Yes	Yes	main set
A_40a_6_6_5	Jul, 2017	Summer	Sdot Yam	45	a	7	Middle	Yes	Yes	Yes	main set
A_40a_7_7_5	Jul, 2017	Summer	Sdot Yam	45	a	8	Deep	Yes	Yes	Yes	main set
A_40a_8_8_5	Jul, 2017	Summer	Sdot Yam	45	a	9	Deep	Yes	Yes	Yes	main set
A_40a_9_9_5	Jul, 2017	Summer	Sdot Yam	45	a	10	Deep	Yes	Yes	Yes	main set
A_40b_0_0_5	Jul, 2017	Summer	Sdot Yam	45	b	1	Upper	Yes	Yes	Yes	main set
A_40b_0_5_1	Jul, 2017	Summer	Sdot Yam	45	b	1	Upper	Yes	Yes	Yes	main set
A_40b_1_1_5	Jul, 2017	Summer	Sdot Yam	45	b	2	Upper	Yes	Yes	Yes	main set
A_40b_1_5_2	Jul, 2017	Summer	Sdot Yam	45	b	2	Upper	Yes	Yes	Yes	main set
A_40b_2_2_5	Jul, 2017	Summer	Sdot Yam	45	b	3	Upper	Yes	Yes	Yes	main set
A_40b_2_5_3	Jul, 2017	Summer	Sdot Yam	45	b	3	Upper	Yes	Yes	Yes	main set
A_40b_4_4_5	Jul, 2017	Summer	Sdot Yam	45	b	5	Middle	Yes	Yes	Yes	main set
A_40b_5_5_5	Jul, 2017	Summer	Sdot Yam	45	b	6	Middle	Yes	Yes	Yes	main set
A_40b_6_6_5	Jul, 2017	Summer	Sdot Yam	45	b	7	Middle	Yes	Yes	Yes	main set
A_40b_7_7_5	Jul, 2017	Summer	Sdot Yam	45	b	8	Deep	NA	Yes	Yes	test set
A_40b_8_8_5	Jul, 2017	Summer	Sdot Yam	45	b	9	Deep	Yes	Yes	Yes	main set
A_40b_9_9_5	Jul, 2017	Summer	Sdot Yam	45	b	10	Deep	Yes	Yes	Yes	main set
B_HM_a_0_0_5	Feb, 2018	Winter	Herzliya Marina	3	a	1	Upper	NA	Yes	Yes	disturbance set
B_HM_a_0_5_1	Feb, 2018	Winter	Herzliya Marina	3	a	1	Upper	Yes	Yes	Yes	disturbance set
B_HM_a_1_1_5	Feb, 2018	Winter	Herzliya Marina	3	a	2	Upper	Yes	Yes	Yes	disturbance set
B_HM_a_1_5_2	Feb, 2018	Winter	Herzliya Marina	3	a	2	Upper	Yes	Yes	Yes	disturbance set
B_HM_a_2_2_5	Feb, 2018	Winter	Herzliya Marina	3	a	3	Upper	Yes	Yes	Yes	disturbance set
B_HM_a_2_5_3	Feb, 2018	Winter	Herzliya Marina	3	a	3	Upper	Yes	Yes	Yes	disturbance set
B_HM_a_3_3_5	Feb, 2018	Winter	Herzliya Marina	3	a	4	Middle	Yes	Yes	Yes	disturbance set
B_HM_a_4_4_5	Feb, 2018	Winter	Herzliya Marina	3	a	5	Middle	Yes	Yes	Yes	disturbance set
B_HM_a_5_5_5	Feb, 2018	Winter	Herzliya Marina	3	a	6	Middle	NA	Yes	Yes	disturbance set
B_HM_a_6_6_5	Feb, 2018	Winter	Herzliya Marina	3	a	7	Middle	Yes	Yes	Yes	disturbance set
B_HM_a_7_7_5	Feb, 2018	Winter	Herzliya Marina	3	a	8	Deep	Yes	Yes	Yes	disturbance set
B_HM_a_8_8_5	Feb, 2018	Winter	Herzliya Marina	3	a	9	Deep	Yes	Yes	Yes	disturbance set
B_HM_b__1_5_2	Feb, 2018	Winter	Herzliya Marina	3	b	2	Upper	Yes	Yes	Yes	disturbance set
B_HM_b__3_3_5	Feb, 2018	Winter	Herzliya Marina	3	b	4	Middle	Yes	Yes	Yes	disturbance set
B_HM_b_0_0_5	Feb, 2018	Winter	Herzliya Marina	3	b	1	Upper	NA	Yes	Yes	disturbance set
B_HM_b_0_5_1	Feb, 2018	Winter	Herzliya Marina	3	b	1	Upper	Yes	Yes	Yes	disturbance set
B_HM_b_1_1_5	Feb, 2018	Winter	Herzliya Marina	3	b	2	Upper	Yes	Yes	Yes	disturbance set
B_HM_b_2_2_5	Feb, 2018	Winter	Herzliya Marina	3	b	3	Upper	Yes	Yes	Yes	disturbance set
B_HM_b_2_5_3	Feb, 2018	Winter	Herzliya Marina	3	b	3	Upper	Yes	Yes	Yes	disturbance set
B_HM_b_3_5_4	Feb, 2018	Winter	Herzliya Marina	3	b	4	Middle	Yes	Yes	Yes	disturbance set
B_HM_b_4_4_5	Feb, 2018	Winter	Herzliya Marina	3	b	5	Middle	Yes	Yes	Yes	disturbance set
B_HM_b_4_5_5	Feb, 2018	Winter	Herzliya Marina	3	b	5	Middle	Yes	Yes	Yes	disturbance set
B_MSY100_a_0_1	Feb, 2018	Winter	Sdot Yam	100	a	1	Upper	Yes	Yes	Yes	main set
B_MSY100_a_1_2	Feb, 2018	Winter	Sdot Yam	100	a	2	Upper	Yes	Yes	Yes	main set
B_MSY100_a_10_11	Feb, 2018	Winter	Sdot Yam	100	a	10	Deep	NA	NA	Yes	test set
B_MSY100_a_2_3	Feb, 2018	Winter	Sdot Yam	100	a	3	Upper	Yes	Yes	Yes	main set
B_MSY100_a_3_4	Feb, 2018	Winter	Sdot Yam	100	a	4	Middle	Yes	Yes	Yes	main set
B_MSY100_a_4_5	Feb, 2018	Winter	Sdot Yam	100	a	5	Middle	Yes	Yes	Yes	main set
B_MSY100_a_5_6_	Feb, 2018	Winter	Sdot Yam	100	a	6	Middle	NA	Yes	Yes	test set
B_MSY100_a_6_7	Feb, 2018	Winter	Sdot Yam	100	a	7	Middle	NA	Yes	Yes	test set
B_MSY100_a_7_8	Feb, 2018	Winter	Sdot Yam	100	a	8	Deep	Yes	Yes	Yes	main set
B_MSY100_a_8_9	Feb, 2018	Winter	Sdot Yam	100	a	9	Deep	NA	NA	Yes	test set
B_MSY100_a_9_10	Feb, 2018	Winter	Sdot Yam	100	a	10	Deep	Yes	Yes	Yes	main set
B_MSY100_b_0_1	Feb, 2018	Winter	Sdot Yam	100	b	1	Upper	Yes	Yes	Yes	main set
B_MSY100_b_1_2	Feb, 2018	Winter	Sdot Yam	100	b	2	Upper	Yes	Yes	Yes	main set
B_MSY100_b_2_3	Feb, 2018	Winter	Sdot Yam	100	b	3	Upper	Yes	Yes	Yes	main set
B_MSY100_b_3_4	Feb, 2018	Winter	Sdot Yam	100	b	4	Middle	NA	Yes	Yes	test set
B_MSY100_b_4_5	Feb, 2018	Winter	Sdot Yam	100	b	5	Middle	NA	Yes	Yes	test set
B_MSY100_b_5_6	Feb, 2018	Winter	Sdot Yam	100	b	6	Middle	NA	Yes	Yes	test set
B_MSY100_b_6_7	Feb, 2018	Winter	Sdot Yam	100	b	7	Middle	NA	Yes	Yes	test set
B_MSY100_b_7_8_	Feb, 2018	Winter	Sdot Yam	100	b	8	Deep	NA	Yes	Yes	test set
B_MSY100_b_8_9	Feb, 2018	Winter	Sdot Yam	100	b	9	Deep	NA	Yes	Yes	test set
B_MSY100_b_9_10	Feb, 2018	Winter	Sdot Yam	100	b	10	Deep	NA	Yes	Yes	test set
C_HPS3_a_0_1_B1	Aug, 2018	Summer	Hadera power plant	6	a	1	Upper	Yes	Yes	Yes	disturbance set
C_HPS3_a_1_2_B2	Aug, 2018	Summer	Hadera power plant	6	a	2	Upper	NA	Yes	NA	disturbance set
C_HPS3_b_0_1_B5	Aug, 2018	Summer	Hadera power plant	6	b	1	Upper	Yes	Yes	NA	disturbance set
C_HPS3_b_1_2_B6	Aug, 2018	Summer	Hadera power plant	6	b	2	Upper	Yes	Yes	NA	disturbance set
C_HPS3_b_8_9_B9	Aug, 2018	Summer	Hadera power plant	6	b	9	Deep	NA	Yes	NA	disturbance set
C_RSY10_a_0_1	Aug, 2018	Summer	Sdot Yam	10	a	1	Upper	NA	Yes	Yes	test set
C_RSY10_a_1_2	Aug, 2018	Summer	Sdot Yam	10	a	2	Upper	NA	Yes	Yes	test set
C_RSY10_a_2_3	Aug, 2018	Summer	Sdot Yam	10	a	3	Upper	NA	Yes	Yes	test set
C_RSY10_a_3_4	Aug, 2018	Summer	Sdot Yam	10	a	4	Middle	NA	Yes	Yes	test set
C_RSY10_a_4_5	Aug, 2018	Summer	Sdot Yam	10	a	5	Middle	NA	Yes	Yes	test set
C_RSY10_b_0_1	Aug, 2018	Summer	Sdot Yam	10	b	1	Upper	Yes	Yes	Yes	main set
C_RSY10_b_1_2	Aug, 2018	Summer	Sdot Yam	10	b	2	Upper	Yes	NA	Yes	test set
C_RSY10_b_2_3	Aug, 2018	Summer	Sdot Yam	10	b	3	Upper	NA	NA	Yes	test set
C_RSY10_b_4_5	Aug, 2018	Summer	Sdot Yam	10	b	5	Middle	Yes	NA	Yes	test set
C_RSY10_b_9_10	Aug, 2018	Summer	Sdot Yam	10	b	10	Deep	Yes	NA	Yes	test set
C_RSY100_a_4_5	Aug, 2018	Summer	Sdot Yam	100	a	5	Middle	NA	NA	Yes	test set
C_RSY100_b_0_1	Aug, 2018	Summer	Sdot Yam	100	b	1	Upper	Yes	NA	Yes	test set
C_RSY100_b_9_10	Aug, 2018	Summer	Sdot Yam	100	b	10	Deep	Yes	NA	NA	test set
C_RSY25_a_0_1	Aug, 2018	Summer	Sdot Yam	25	a	1	Upper	NA	Yes	Yes	test set
C_RSY25_a_1_2	Aug, 2018	Summer	Sdot Yam	25	a	2	Upper	Yes	Yes	Yes	main set
C_RSY25_a_2_3	Aug, 2018	Summer	Sdot Yam	25	a	3	Upper	Yes	Yes	Yes	main set
C_RSY25_a_3_4	Aug, 2018	Summer	Sdot Yam	25	a	4	Middle	Yes	NA	Yes	test set
C_RSY25_a_4_5	Aug, 2018	Summer	Sdot Yam	25	a	5	Middle	Yes	NA	Yes	test set
C_RSY25_a_9_10	Aug, 2018	Summer	Sdot Yam	25	a	10	Deep	Yes	NA	Yes	test set
C_RSY25_b_0_1	Aug, 2018	Summer	Sdot Yam	25	b	1	Upper	Yes	Yes	Yes	main set
C_RSY25_b_1_2	Aug, 2018	Summer	Sdot Yam	25	b	2	Upper	Yes	Yes	Yes	main set
C_RSY25_b_2_3	Aug, 2018	Summer	Sdot Yam	25	b	3	Upper	Yes	NA	Yes	test set
C_RSY25_b_3_4	Aug, 2018	Summer	Sdot Yam	25	b	4	Middle	Yes	NA	Yes	test set
C_RSY25_b_4_5	Aug, 2018	Summer	Sdot Yam	25	b	5	Middle	Yes	NA	Yes	test set
C_RSY25_b_9_10	Aug, 2018	Summer	Sdot Yam	25	b	10	Deep	Yes	NA	Yes	test set
C_RSY45_a_0_1	Aug, 2018	Summer	Sdot Yam	45	a	1	Upper	NA	Yes	Yes	test set
C_RSY45_a_1_2	Aug, 2018	Summer	Sdot Yam	45	a	2	Upper	Yes	Yes	Yes	main set
C_RSY45_a_2_3	Aug, 2018	Summer	Sdot Yam	45	a	3	Upper	Yes	NA	Yes	test set
C_RSY45_a_4_5	Aug, 2018	Summer	Sdot Yam	45	a	5	Middle	NA	Yes	Yes	test set
C_RSY45_b_0_1	Aug, 2018	Summer	Sdot Yam	45	b	1	Upper	NA	NA	Yes	test set
C_RSY45_b_1_2	Aug, 2018	Summer	Sdot Yam	45	b	2	Upper	Yes	NA	Yes	test set
C_RSY45_b_2_3	Aug, 2018	Summer	Sdot Yam	45	b	3	Upper	Yes	NA	Yes	test set
C_RSY45_b_4_5	Aug, 2018	Summer	Sdot Yam	45	b	5	Middle	Yes	NA	Yes	test set
D_7HPS_a_1_5	Feb, 2019	Winter	Hadera power plant	6	a	5	Middle	NA	Yes	Yes	disturbance set
D_7HPS_b_1_5	Feb, 2019	Winter	Hadera power plant	6	b	5	Middle	NA	Yes	Yes	disturbance set
D_7SY10_a_0_1	Feb, 2019	Winter	Sdot Yam	10	a	1	Upper	Yes	Yes	Yes	main set
D_7SY10_a_1_2	Feb, 2019	Winter	Sdot Yam	10	a	2	Upper	Yes	Yes	Yes	main set
D_7SY10_a_2_3	Feb, 2019	Winter	Sdot Yam	10	a	3	Upper	Yes	Yes	Yes	main set
D_7SY10_a_3_4	Feb, 2019	Winter	Sdot Yam	10	a	4	Middle	Yes	Yes	Yes	main set
D_7SY10_a_9_10	Feb, 2019	Winter	Sdot Yam	10	a	10	Deep	Yes	Yes	Yes	main set
D_7SY10_b_0_1	Feb, 2019	Winter	Sdot Yam	10	b	1	Upper	Yes	Yes	Yes	main set
D_7SY10_b_1_2	Feb, 2019	Winter	Sdot Yam	10	b	2	Upper	Yes	Yes	Yes	main set
D_7SY10_b_2_3	Feb, 2019	Winter	Sdot Yam	10	b	3	Upper	Yes	Yes	Yes	main set
D_7SY10_b_3_4	Feb, 2019	Winter	Sdot Yam	10	b	4	Middle	Yes	Yes	Yes	main set
D_7SY10_b_6_7	Feb, 2019	Winter	Sdot Yam	10	b	7	Middle	Yes	Yes	Yes	main set
D_7SY100_a_0_1	Feb, 2019	Winter	Sdot Yam	100	a	1	Upper	Yes	Yes	Yes	main set
D_7SY100_a_1_2	Feb, 2019	Winter	Sdot Yam	100	a	2	Upper	Yes	Yes	NA	test set
D_7SY100_a_2_3	Feb, 2019	Winter	Sdot Yam	100	a	3	Upper	NA	Yes	NA	test set
D_7SY100_a_6_7	Feb, 2019	Winter	Sdot Yam	100	a	7	Middle	Yes	Yes	NA	test set
D_7SY100_a_7_8	Feb, 2019	Winter	Sdot Yam	100	a	8	Deep	Yes	Yes	Yes	main set
D_7SY100_b_0_1	Feb, 2019	Winter	Sdot Yam	100	b	1	Upper	NA	Yes	NA	test set
D_7SY100_b_1_2	Feb, 2019	Winter	Sdot Yam	100	b	2	Upper	NA	Yes	Yes	test set
D_7SY100_b_2_3	Feb, 2019	Winter	Sdot Yam	100	b	3	Upper	Yes	Yes	Yes	main set
D_7SY100_b_6_7	Feb, 2019	Winter	Sdot Yam	100	b	7	Middle	NA	Yes	NA	test set
D_7SY100_b_7_8	Feb, 2019	Winter	Sdot Yam	100	b	8	Deep	Yes	Yes	Yes	main set
D_7SY25_a_0_1	Feb, 2019	Winter	Sdot Yam	25	a	1	Upper	Yes	Yes	Yes	main set
D_7SY25_a_1_2	Feb, 2019	Winter	Sdot Yam	25	a	2	Upper	Yes	Yes	Yes	main set
D_7SY25_a_2_3	Feb, 2019	Winter	Sdot Yam	25	a	3	Upper	Yes	Yes	Yes	main set
D_7SY25_a_8_9	Feb, 2019	Winter	Sdot Yam	25	a	9	Deep	Yes	Yes	Yes	main set
D_7SY25_a_9_10	Feb, 2019	Winter	Sdot Yam	25	a	10	Deep	Yes	Yes	Yes	main set
D_7SY25_b_0_1	Feb, 2019	Winter	Sdot Yam	25	b	1	Upper	NA	Yes	Yes	test set
D_7SY25_b_1_2	Feb, 2019	Winter	Sdot Yam	25	b	2	Upper	Yes	Yes	Yes	main set
D_7SY25_b_2_3	Feb, 2019	Winter	Sdot Yam	25	b	3	Upper	Yes	Yes	Yes	main set
D_7SY25_b_8_9	Feb, 2019	Winter	Sdot Yam	25	b	9	Deep	Yes	Yes	Yes	main set
D_7SY25_b_9_10	Feb, 2019	Winter	Sdot Yam	25	b	10	Deep	Yes	Yes	Yes	main set
D_7SY45_a_0_1	Feb, 2019	Winter	Sdot Yam	45	a	1	Upper	NA	Yes	Yes	test set
D_7SY45_a_1_2	Feb, 2019	Winter	Sdot Yam	45	a	2	Upper	Yes	Yes	Yes	main set
D_7SY45_a_2_3	Feb, 2019	Winter	Sdot Yam	45	a	3	Upper	Yes	Yes	NA	test set
D_7SY45_a_8_9	Feb, 2019	Winter	Sdot Yam	45	a	9	Deep	Yes	Yes	Yes	main set
D_7SY45_a_9_10	Feb, 2019	Winter	Sdot Yam	45	a	10	Deep	Yes	Yes	Yes	main set
D_7SY45_b_0_1	Feb, 2019	Winter	Sdot Yam	45	b	1	Upper	Yes	Yes	Yes	main set
D_7SY45_b_1_2	Feb, 2019	Winter	Sdot Yam	45	b	2	Upper	Yes	Yes	Yes	main set
D_7SY45_b_2_3	Feb, 2019	Winter	Sdot Yam	45	b	3	Upper	Yes	Yes	Yes	main set
D_7SY45_b_8_9	Feb, 2019	Winter	Sdot Yam	45	b	9	Deep	Yes	Yes	Yes	main set
D_7SY45_b_9_10	Feb, 2019	Winter	Sdot Yam	45	b	10	Deep	Yes	Yes	Yes	main set
E_9HPS1	Jul, 2019	Summer	Hadera power plant	6	a	1	Upper	Yes	Yes	Yes	disturbance set
E_9HPS2	Jul, 2019	Summer	Hadera power plant	6	a	1	Upper	Yes	Yes	NA	disturbance set
E_9HPS3	Jul, 2019	Summer	Hadera power plant	6	a	1	Upper	Yes	Yes	Yes	disturbance set
E_9HPS6	Jul, 2019	Summer	Hadera power plant	6	b	1	Upper	Yes	Yes	Yes	disturbance set
E_9HPS7	Jul, 2019	Summer	Hadera power plant	6	b	1	Upper	Yes	Yes	Yes	disturbance set
E_9HPS8	Jul, 2019	Summer	Hadera power plant	6	b	1	Upper	Yes	Yes	Yes	disturbance set
E_9SY10_a_0_1	Jul, 2019	Summer	Sdot Yam	10	a	1	Upper	Yes	Yes	Yes	main set
E_9SY10_a_1_2	Jul, 2019	Summer	Sdot Yam	10	a	2	Upper	Yes	Yes	Yes	main set
E_9SY10_a_2_3	Jul, 2019	Summer	Sdot Yam	10	a	3	Upper	Yes	Yes	Yes	main set
E_9SY10_a_8_9	Jul, 2019	Summer	Sdot Yam	10	a	9	Deep	Yes	Yes	NA	test set
E_9SY10_b_0_1	Jul, 2019	Summer	Sdot Yam	10	b	1	Upper	Yes	Yes	NA	test set
E_9SY10_b_1_2	Jul, 2019	Summer	Sdot Yam	10	b	2	Upper	Yes	Yes	NA	test set
E_9SY10_b_2_3	Jul, 2019	Summer	Sdot Yam	10	b	3	Upper	Yes	Yes	NA	test set
E_9SY10_b_8_9	Jul, 2019	Summer	Sdot Yam	10	b	9	Deep	Yes	Yes	Yes	main set
E_9SY10_b_9_10	Jul, 2019	Summer	Sdot Yam	10	b	10	Deep	Yes	Yes	Yes	main set
E_9SY100_a_0_1	Jul, 2019	Summer	Sdot Yam	100	a	1	Upper	Yes	Yes	Yes	main set
E_9SY100_a_1_2	Jul, 2019	Summer	Sdot Yam	100	a	2	Upper	Yes	Yes	NA	test set
E_9SY100_a_2_3	Jul, 2019	Summer	Sdot Yam	100	a	3	Upper	Yes	Yes	Yes	main set
E_9SY100_a_6_7	Jul, 2019	Summer	Sdot Yam	100	a	7	Middle	Yes	Yes	Yes	main set
E_9SY100_a_7_8	Jul, 2019	Summer	Sdot Yam	100	a	8	Deep	Yes	Yes	NA	test set
E_9SY100_b_0_1	Jul, 2019	Summer	Sdot Yam	100	b	1	Upper	Yes	Yes	Yes	main set
E_9SY100_b_1_2	Jul, 2019	Summer	Sdot Yam	100	b	2	Upper	Yes	Yes	Yes	main set
E_9SY100_b_2_3	Jul, 2019	Summer	Sdot Yam	100	b	3	Upper	Yes	Yes	Yes	main set
E_9SY100_b_6_7	Jul, 2019	Summer	Sdot Yam	100	b	7	Middle	Yes	Yes	Yes	main set
E_9SY25_a_0_1	Jul, 2019	Summer	Sdot Yam	25	a	1	Upper	Yes	Yes	Yes	main set
E_9SY25_a_1_2	Jul, 2019	Summer	Sdot Yam	25	a	2	Upper	Yes	Yes	Yes	main set
E_9SY25_a_2_3	Jul, 2019	Summer	Sdot Yam	25	a	3	Upper	Yes	Yes	Yes	main set
E_9SY25_a_8_9	Jul, 2019	Summer	Sdot Yam	25	a	9	Deep	Yes	Yes	Yes	main set
E_9SY25_a_9_10	Jul, 2019	Summer	Sdot Yam	25	a	10	Deep	Yes	Yes	Yes	main set
E_9SY25_b_0_1	Jul, 2019	Summer	Sdot Yam	25	b	1	Upper	Yes	Yes	Yes	main set
E_9SY25_b_1_2	Jul, 2019	Summer	Sdot Yam	25	b	2	Upper	Yes	Yes	Yes	main set
E_9SY25_b_2_3	Jul, 2019	Summer	Sdot Yam	25	b	3	Upper	Yes	Yes	Yes	main set
E_9SY25_b_8_9	Jul, 2019	Summer	Sdot Yam	25	b	9	Deep	Yes	Yes	NA	test set
E_9SY25_b_9_10	Jul, 2019	Summer	Sdot Yam	25	b	10	Deep	Yes	Yes	Yes	main set
E_9SY45_a_0_1	Jul, 2019	Summer	Sdot Yam	45	a	1	Upper	Yes	Yes	Yes	main set
E_9SY45_a_1_2	Jul, 2019	Summer	Sdot Yam	45	a	2	Upper	Yes	Yes	Yes	main set
E_9SY45_a_2_3	Jul, 2019	Summer	Sdot Yam	45	a	3	Upper	Yes	Yes	Yes	main set
E_9SY45_a_8_9	Jul, 2019	Summer	Sdot Yam	45	a	9	Deep	NA	Yes	Yes	test set
E_9SY45_a_9_10	Jul, 2019	Summer	Sdot Yam	45	a	10	Deep	Yes	Yes	Yes	main set
E_9SY45_b_0_1	Jul, 2019	Summer	Sdot Yam	45	b	1	Upper	Yes	Yes	Yes	main set
E_9SY45_b_1_2	Jul, 2019	Summer	Sdot Yam	45	b	2	Upper	Yes	Yes	Yes	main set
E_9SY45_b_2_3	Jul, 2019	Summer	Sdot Yam	45	b	3	Upper	Yes	Yes	Yes	main set
E_9SY45_b_8_9	Jul, 2019	Summer	Sdot Yam	45	b	9	Deep	Yes	Yes	Yes	main set
E_9SY45_b_9_10	Jul, 2019	Summer	Sdot Yam	45	b	10	Deep	Yes	Yes	Yes	main set
F_11HPS1_A3	Feb, 2020	Winter	Hadera power plant	6	a	5	Middle	NA	NA	Yes	disturbance set
F_11HPS2	Feb, 2020	Winter	Hadera power plant	6	a	5	Middle	NA	Yes	NA	disturbance set
F_11HPS2_A3	Feb, 2020	Winter	Hadera power plant	6	a	5	Middle	Yes	NA	Yes	disturbance set
F_11HPS3	Feb, 2020	Winter	Hadera power plant	6	a	5	Middle	NA	Yes	NA	disturbance set
F_11HPS3_A3	Feb, 2020	Winter	Hadera power plant	6	a	5	Middle	Yes	NA	Yes	disturbance set
F_11HPS5	Feb, 2020	Winter	Hadera power plant	6	b	5	Middle	NA	Yes	NA	disturbance set
F_11HPS5_A3	Feb, 2020	Winter	Hadera power plant	6	a	5	Middle	Yes	NA	Yes	disturbance set
F_11HPS6	Feb, 2020	Winter	Hadera power plant	6	b	5	Middle	NA	Yes	NA	disturbance set
F_11HPS6_A3	Feb, 2020	Winter	Hadera power plant	6	a	5	Middle	Yes	NA	Yes	disturbance set
F_11HPS7	Feb, 2020	Winter	Hadera power plant	6	b	5	Middle	NA	Yes	NA	disturbance set
F_11HPS7_A3	Feb, 2020	Winter	Hadera power plant	6	b	5	Middle	NA	NA	Yes	disturbance set
F_11SY10_a_0_1	Feb, 2020	Winter	Sdot Yam	10	a	1	Upper	Yes	Yes	Yes	main set
F_11SY10_a_1_2	Feb, 2020	Winter	Sdot Yam	10	a	2	Upper	Yes	Yes	Yes	main set
F_11SY10_a_2_3	Feb, 2020	Winter	Sdot Yam	10	a	3	Upper	Yes	Yes	Yes	main set
F_11SY10_a_5_6	Feb, 2020	Winter	Sdot Yam	10	a	6	Middle	Yes	Yes	Yes	main set
F_11SY10_a_6_7	Feb, 2020	Winter	Sdot Yam	10	a	9	Deep	Yes	Yes	Yes	main set
F_11SY10_b_0_1	Feb, 2020	Winter	Sdot Yam	10	b	1	Upper	NA	Yes	Yes	test set
F_11SY10_b_1_2	Feb, 2020	Winter	Sdot Yam	10	b	2	Upper	NA	Yes	Yes	test set
F_11SY10_b_2_3	Feb, 2020	Winter	Sdot Yam	10	b	3	Upper	Yes	Yes	Yes	main set
F_11SY10_b_8_9	Feb, 2020	Winter	Sdot Yam	10	b	9	Deep	Yes	Yes	Yes	main set
F_11SY10_b_9_10	Feb, 2020	Winter	Sdot Yam	10	b	10	Deep	Yes	Yes	Yes	main set
F_11SY100_a_0_1	Feb, 2020	Winter	Sdot Yam	100	a	1	Upper	Yes	Yes	Yes	main set
F_11SY100_a_1_2	Feb, 2020	Winter	Sdot Yam	100	a	2	Upper	Yes	Yes	Yes	main set
F_11SY100_a_2_3	Feb, 2020	Winter	Sdot Yam	100	a	3	Upper	NA	NA	Yes	test set
F_11SY100_a_7_8	Feb, 2020	Winter	Sdot Yam	100	a	8	Deep	Yes	Yes	Yes	main set
F_11SY100_b_0_1	Feb, 2020	Winter	Sdot Yam	100	b	1	Upper	Yes	Yes	Yes	main set
F_11SY100_b_1_2	Feb, 2020	Winter	Sdot Yam	100	b	2	Upper	Yes	Yes	Yes	main set
F_11SY100_b_2_3	Feb, 2020	Winter	Sdot Yam	100	b	3	Upper	Yes	Yes	Yes	main set
F_11SY100_b_8_9	Feb, 2020	Winter	Sdot Yam	100	b	9	Deep	Yes	Yes	Yes	main set
F_11SY100_b_9_10	Feb, 2020	Winter	Sdot Yam	100	b	10	Deep	Yes	Yes	Yes	main set
F_11SY25_a_0_1	Feb, 2020	Winter	Sdot Yam	25	a	1	Upper	Yes	Yes	Yes	main set
F_11SY25_a_1_2	Feb, 2020	Winter	Sdot Yam	25	a	2	Upper	Yes	Yes	Yes	main set
F_11SY25_a_2_3	Feb, 2020	Winter	Sdot Yam	25	a	3	Upper	Yes	Yes	Yes	main set
F_11SY25_a_8_9	Feb, 2020	Winter	Sdot Yam	25	a	9	Deep	Yes	Yes	Yes	main set
F_11SY25_a_9_10	Feb, 2020	Winter	Sdot Yam	25	a	10	Deep	NA	Yes	Yes	test set
F_11SY25_b_0_1	Feb, 2020	Winter	Sdot Yam	25	b	1	Upper	Yes	Yes	Yes	main set
F_11SY25_b_1_2	Feb, 2020	Winter	Sdot Yam	25	b	2	Upper	Yes	Yes	Yes	main set
F_11SY25_b_2_3	Feb, 2020	Winter	Sdot Yam	25	b	3	Upper	Yes	Yes	Yes	main set
F_11SY25_b_8_9	Feb, 2020	Winter	Sdot Yam	25	b	9	Deep	Yes	Yes	Yes	main set
F_11SY25_b_9_10	Feb, 2020	Winter	Sdot Yam	25	b	10	Deep	Yes	Yes	Yes	main set
F_11SY45_a_0_1	Feb, 2020	Winter	Sdot Yam	45	a	1	Upper	Yes	Yes	Yes	main set
F_11SY45_a_1_2	Feb, 2020	Winter	Sdot Yam	45	a	2	Upper	Yes	Yes	Yes	main set
F_11SY45_a_2_3	Feb, 2020	Winter	Sdot Yam	45	a	3	Upper	Yes	Yes	Yes	main set
F_11SY45_a_8_9	Feb, 2020	Winter	Sdot Yam	45	a	9	Deep	Yes	Yes	Yes	main set
F_11SY45_a_9_10	Feb, 2020	Winter	Sdot Yam	45	b	10	Deep	Yes	Yes	NA	test set
F_11SY45_b_0_1	Feb, 2020	Winter	Sdot Yam	45	b	1	Upper	Yes	Yes	Yes	main set
F_11SY45_b_1_2	Feb, 2020	Winter	Sdot Yam	45	b	2	Upper	Yes	Yes	Yes	main set
F_11SY45_b_2_3	Feb, 2020	Winter	Sdot Yam	45	b	3	Upper	Yes	Yes	Yes	main set
F_11SY45_b_4_5	Feb, 2020	Winter	Sdot Yam	45	b	5	Middle	Yes	Yes	Yes	main set
F_AsC_a_1	Apr, 2017	Spring	Ashdod	70	a	1	Upper	Yes	NA	NA
F_AsC_a_10	Apr, 2017	Spring	Ashdod	70	a	10	Deep	Yes	NA	NA	test sites set
F_AsC_b_10	Apr, 2017	Spring	Ashdod	70	b	10	Deep	Yes	NA	NA	test sites set
F_AsC_b_3	Apr, 2017	Spring	Ashdod	70	b	3	Upper	Yes	NA	NA	test sites set
F_AsC_b_5	Apr, 2017	Spring	Ashdod	70	b	5	Middle	Yes	NA	NA	test sites set
F_AsC_b_7	Apr, 2017	Spring	Ashdod	70	b	7	Middle	Yes	NA	NA	test sites set
F_AsF_a_1	Apr, 2017	Spring	Ashdod	70	a	1	Upper	Yes	NA	NA	test sites set
F_AsF_a_10	Apr, 2017	Spring	Ashdod	70	a	10	Deep	Yes	NA	NA	test sites set
F_AsF_b_1	Apr, 2017	Spring	Ashdod	70	b	1	Upper	Yes	NA	NA	test sites set
F_AsF_b_10	Apr, 2017	Spring	Ashdod	70	b	10	Deep	Yes	NA	NA	test sites set
F_AsF_b_3	Apr, 2017	Spring	Ashdod	70	b	3	Upper	Yes	NA	NA	test sites set
F_AsF_b_5	Apr, 2017	Spring	Ashdod	70	b	5	Middle	Yes	NA	NA	test sites set
F_AsF_b_7	Apr, 2017	Spring	Ashdod	70	b	7	Middle	Yes	NA	NA	test sites set
Tal_C_0_5	Feb, 2017	Winter	Michmoret	38	a	1	Upper	NA	Yes	NA	test sites set
Tal_C_1	Feb, 2017	Winter	Michmoret	38	a	1	Upper	NA	Yes	NA	test sites set
Tal_C_1_5	Feb, 2017	Winter	Michmoret	38	a	2	Upper	NA	Yes	NA	test sites set
Tal_C_2	Feb, 2017	Winter	Michmoret	38	a	2	Upper	NA	Yes	NA	test sites set
Tal_C_2_5	Feb, 2017	Winter	Michmoret	38	a	3	Upper	NA	Yes	NA	test sites set
Tal_C_3	Feb, 2017	Winter	Michmoret	38	a	3	Upper	NA	Yes	NA	test sites set
Tal_C_4_5	Feb, 2017	Winter	Michmoret	38	a	5	Middle	NA	Yes	NA	test sites set
Tal_C_5_5	Feb, 2017	Winter	Michmoret	38	a	6	Middle	NA	Yes	NA	test sites set
Tal_C_6_5	Feb, 2017	Winter	Michmoret	38	a	7	Middle	NA	Yes	NA	test sites set
Tal_C_7_5	Feb, 2017	Winter	Michmoret	38	a	8	Deep	NA	Yes	NA	test sites set
Tal_C_8_5	Feb, 2017	Winter	Michmoret	38	a	9	Deep	NA	Yes	NA	test sites set
Tal_C_9_5	Feb, 2017	Winter	Michmoret	38	a	10	Deep	NA	Yes	NA	test sites set
Tal_FF_0_5	Feb, 2017	Winter	Michmoret	38	a	1	Upper	NA	Yes	NA	test sites set
Tal_FF_1	Feb, 2017	Winter	Michmoret	38	a	1	Upper	NA	Yes	NA	test sites set
Tal_FF_1_5	Feb, 2017	Winter	Michmoret	38	a	2	Upper	NA	Yes	NA	test sites set
Tal_FF_2	Feb, 2017	Winter	Michmoret	38	a	2	Upper	NA	Yes	NA	test sites set
Tal_FF_2_5	Feb, 2017	Winter	Michmoret	38	a	3	Upper	NA	Yes	NA	test sites set
Tal_FF_3	Feb, 2017	Winter	Michmoret	38	a	3	Upper	NA	Yes	NA	test sites set
Tal_FF_4_5	Feb, 2017	Winter	Michmoret	38	a	5	Middle	NA	Yes	NA	test sites set
Tal_FF_5_5	Feb, 2017	Winter	Michmoret	38	a	6	Middle	NA	Yes	NA	test sites set
Tal_FF_6_5	Feb, 2017	Winter	Michmoret	38	a	7	Middle	NA	Yes	NA	test sites set
Tal_FF_7_5	Feb, 2017	Winter	Michmoret	38	a	8	Deep	NA	Yes	NA	test sites set
Tal_FF_8_5	Feb, 2017	Winter	Michmoret	38	a	9	Deep	NA	Yes	NA	test sites set
Tal_FF_9_5	Feb, 2017	Winter	Michmoret	38	a	10	Deep	NA	Yes	NA	test sites set
Tal_Tal_AsC70_a_1	Apr, 2017	Spring	Ashdod	70	a	1	Upper	NA	Yes	Yes	test sites set
Tal_Tal_AsC70_a_10	Apr, 2017	Spring	Ashdod	70	a	10	Deep	NA	Yes	Yes	test sites set
Tal_Tal_AsC70_a_5	Apr, 2017	Spring	Ashdod	70	a	5	Middle	NA	Yes	NA	test sites set
Tal_Tal_AsC70_a_7	Apr, 2017	Spring	Ashdod	70	a	7	Middle	NA	Yes	NA	test sites set
Tal_Tal_AsC70_b_1	Apr, 2017	Spring	Ashdod	70	b	1	Upper	NA	Yes	NA	test sites set
Tal_Tal_AsC70_b_10	Apr, 2017	Spring	Ashdod	70	b	10	Deep	NA	Yes	Yes	test sites set
Tal_Tal_AsC70_b_3	Apr, 2017	Spring	Ashdod	70	b	3	Upper	NA	Yes	Yes	test sites set
Tal_Tal_AsC70_b_5	Apr, 2017	Spring	Ashdod	70	b	5	Middle	NA	Yes	Yes	test sites set
Tal_Tal_AsC70_b_7	Apr, 2017	Spring	Ashdod	70	b	7	Middle	NA	Yes	Yes	test sites set
Tal_Tal_AsF70_a_1	Apr, 2017	Spring	Ashdod	70	a	1	Upper	NA	Yes	Yes	test sites set
Tal_Tal_AsF70_a_10	Apr, 2017	Spring	Ashdod	70	a	10	Deep	NA	Yes	Yes	test sites set
Tal_Tal_AsF70_a_7	Apr, 2017	Spring	Ashdod	70	a	7	Middle	NA	Yes	NA	test sites set
Tal_Tal_AsF70_b_1	Apr, 2017	Spring	Ashdod	70	b	1	Upper	NA	Yes	Yes	test sites set
Tal_Tal_AsF70_b_10	Apr, 2017	Spring	Ashdod	70	b	10	Deep	NA	Yes	Yes	test sites set
Tal_Tal_AsF70_b_3	Apr, 2017	Spring	Ashdod	70	b	3	Upper	NA	Yes	Yes	test sites set
Tal_Tal_AsF70_b_5	Apr, 2017	Spring	Ashdod	70	b	5	Middle	NA	Yes	Yes	test sites set
Tal_Tal_AsF70_b_7	Apr, 2017	Spring	Ashdod	70	b	7	Middle	NA	Yes	Yes	test sites set
