# Supplementary material for: Sediment Microbiota as a Proxy of Environmental Health: Discovering Inter- and Intrakingdom Dynamics along the Eastern Mediterranean Continental Shelf
Source: Microbiol Spectr. 2023 Jan 16;11(1):e02242-22. doi: 10.1128/spectrum.02242-22 (PMC9927165; doi:10.1128/spectrum.02242-22)
Supplement: Supplemental file 3 — Table S6. Download spectrum.02242-22-s0003.csv, CSV file, 0.01 MB [file spectrum.02242-22-s0003.csv]

Table S6: Microbial markers identified for Seafloor-depth in main samples and in test samples sets.
Kingdom	ASV	LefSE test and fused-network NMI based scores for SY main samples						LefSE of test samples					Taxonomy
		P values	FDR	LDA score	Seafloor depth assigned	NMI score based on fused netwrok		P values	FDR	LDA score	Seafloor depth assigned		Phylum	Class	Order	Family	Genus
Archaea	ASV000002	2.02E-16	2.18E-15	2.75	45	0.209739394		0.00014349	0.0068309	2.45	45		Crenarchaeota	Nitrososphaeria	Nitrosopumilales	Nitrosopumilaceae	Candidatus_Nitrosopumilus
Archaea	ASV000003	5.82E-12	2.62E-11	2.33	100	0.325036047		0.0029005	0.039054	1.77	100		Crenarchaeota	Nitrososphaeria	Nitrosopumilales	Nitrosopumilaceae	Candidatus_Nitrosopumilus
Archaea	ASV000009	2.08E-20	6.65E-19	2.31	25	0.44375679		0.00040275	0.015561	2.24	25		Thermoplasmatota	Thermoplasmata	NA	NA	NA
Archaea	ASV000016	1.35E-20	4.41E-19	2.28	10	0.582972352		0.0005546	0.015561	1.92	25		Thermoplasmatota	Thermoplasmata	Marine_Benthic_Group_D_and_DHVEG-1	NA	NA
Archaea	ASV000043	2.88E-28	1.50E-25	2.07	45	0.503115937		0.0053017	0.048012	1.77	45		Thermoplasmatota	Thermoplasmata	Marine_Benthic_Group_D_and_DHVEG-1	NA	NA
Archaea	ASV000054	2.70E-22	1.76E-20	1.97	10	0.582972352		0.0039296	0.047619	1.56	25		NA	NA	NA	NA	NA
Archaea	ASV000029	3.71E-19	8.29E-18	1.97	25	0.472266296		0.00036443	0.015561	1.8	25		Thermoplasmatota	Thermoplasmata	Marine_Benthic_Group_D_and_DHVEG-1	NA	NA
Archaea	ASV000026	8.40E-21	2.99E-19	1.95	10	0.613858457		0.0010729	0.017026	1.76	25		Crenarchaeota	NA	NA	NA	NA
Archaea	ASV000111	6.27E-18	9.61E-17	1.89	100	0.383272411		0.043447	0.16934	1.42	45		Crenarchaeota	Bathyarchaeia	NA	NA	NA
Archaea	ASV000021	1.16E-24	2.22E-22	1.81	25	0.63253728		0.0046033	0.048012	1.59	25		Crenarchaeota	Bathyarchaeia	NA	NA	NA
Archaea	ASV000068	9.66E-19	1.80E-17	1.8	100	0.479138767		0.00093094	0.015561	1.72	45		Thermoplasmatota	Thermoplasmata	Marine_Benthic_Group_D_and_DHVEG-1	NA	NA
Archaea	ASV000050	3.69E-18	6.02E-17	1.75	100	0.381145588		0.047977	0.18067	1.21	45		Crenarchaeota	Bathyarchaeia	NA	NA	NA
Bacteria	ASV0000006	2.1596E-18	1.6944E-17	2.64	10	0.273634451		0.00000117	0.0000397	2.75	10		Proteobacteria	Gammaproteobacteria	Steroidobacterales	Woeseiaceae	Woeseia
Bacteria	ASV0000041	1.335E-29	3.5015E-27	2.27	10	0.913723935		7.25E-08	0.0000212	2.3	10		Proteobacteria	Gammaproteobacteria	B2M28	NA	NA
Bacteria	ASV0000031	2.3763E-28	2.7268E-26	2.21	10	0.801820412		0.000000329	0.0000235	2.15	10		Desulfobacterota	Desulfobacteria	Desulfobacterales	Desulfosarcinaceae	Sva0081_sediment_group
Bacteria	ASV0000066	3.6008E-28	3.4795E-26	2.11	100	0.71613312		0.00000463	0.0000958	1.97	100		Nitrospirota	Thermodesulfovibrionia	NA	NA	NA
Bacteria	ASV0000053	3.3548E-21	4.1618E-20	2.02	25	0.465992334		0.0021241	0.009372	2.32	25		Campilobacterota	Campylobacteria	Campylobacterales	Sulfurovaceae	Sulfurovum
Bacteria	ASV0000056	3.5476E-28	3.4795E-26	1.99	100	0.913723935		0.00000538	0.00010973	1.83	100		Proteobacteria	Gammaproteobacteria	Nitrosococcales	Nitrosococcaceae	AqS1
Bacteria	ASV0000100	2.8046E-29	6.4365E-27	1.99	100	0.832646941		0.0001144	0.00099514	1.79	100		Chloroflexi	Anaerolineae	SBR1031	NA	NA
Bacteria	ASV0000036	1.858E-28	2.5994E-26	1.96	25	0.950458233		0.000000105	0.0000212	1.98	10		Proteobacteria	Gammaproteobacteria	B2M28	NA	NA
Bacteria	ASV0000050	1.9548E-26	1.2818E-24	1.95	25	0.596951496		0.0000328	0.00040878	2.01	25		Desulfobacterota	Syntrophobacteria	Syntrophobacterales	NA	NA
Bacteria	ASV0000044	9.4301E-26	4.1223E-24	1.9	100	0.778644002		0.0001771	0.0014049	1.55	100		Proteobacteria	Gammaproteobacteria	Steroidobacterales	Woeseiaceae	Woeseia
Bacteria	ASV0000077	1.0933E-26	8.0288E-25	1.87	25	0.649041816		0.000000186	0.0000235	1.88	10		Actinobacteriota	Acidimicrobiia	Actinomarinales	NA	NA
Bacteria	ASV0000110	9.603E-25	2.8437E-23	1.8	25	0.778644002		0.0000229	0.00029646	1.81	10		Proteobacteria	Gammaproteobacteria	B2M28	NA	NA
Bacteria	ASV0000135	1.0269E-23	2.0494E-22	1.73	25	0.735951763		0.00031064	0.0022207	1.69	25		Proteobacteria	Gammaproteobacteria	Ectothiorhodospirales	NA	NA
Bacteria	ASV0000163	5.3113E-21	6.3322E-20	1.67	25	0.628512257		0.00000634	0.00012279	1.54	25		Desulfobacterota	Desulfobacteria	Desulfobacterales	Desulfosarcinaceae	Sva0081_sediment_group
Bacteria	ASV0000101	9.6568E-22	1.4414E-20	1.66	45	0.661550316		0.00060548	0.0033709	1.49	45		Proteobacteria	Gammaproteobacteria	Steroidobacterales	Woeseiaceae	Woeseia
Bacteria	ASV0000146	3.6356E-22	5.6567E-21	1.61	45	0.582972352		0.0037598	0.012849	1.47	45		Nitrospirota	Nitrospiria	Nitrospirales	Nitrospiraceae	Nitrospira
Bacteria	ASV0000239	7.6213E-26	3.4982E-24	1.6	45	0.71613312		0.0043709	0.014391	1.33	45		Desulfobacterota	Desulfobulbia	Desulfobulbales	Desulfobulbaceae	NA
Bacteria	ASV0000173	1.2719E-24	3.6489E-23	1.41	45	0.756744531		0.00038162	0.0024652	1.36	45		Gemmatimonadota	PAUC43f_marine_benthic_group	NA	NA	NA
Eukaryota	ASV000011	0.00042784	0.0007979	2.94	10	0.027349988		0.00013595	0.00090118	2.25	10		NA	NA	NA	NA	NA
Eukaryota	ASV000004	2.64E-15	7.38E-14	2.84	45	0.032976445		0.0075361	0.018639	2.48	45		Alveolata	Dinophyceae	Peridiniphycidae_or	Thoracosphaeraceae	Scrippsiella
Eukaryota	ASV000012	4.05E-26	3.47E-23	2.71	25	0.445181825		2.29E-08	0.00000742	2.58	25		Bacillariophyta	Bacillariophyceae	NA	NA	NA
Eukaryota	ASV000052	1.09E-21	1.40E-19	2.63	10	0.400177369		0.04912	0.07267	1.7	25		Stramenopiles	Raphidophyceae	Chattonellales	Chattonellales	Fibrocapsa
Eukaryota	ASV000041	3.54E-15	9.48E-14	2.58	10	0.434344919		0.00059245	0.0027422	2.01	10		Nematoda	Chromadorea	Chromadorida	Chromadoridae	Chromadorita
Eukaryota	ASV000061	3.23E-23	6.92E-21	2.35	10	0.56528196		0.00000402	0.0000765	2.12	10		Bacillariophyta	Bacillariophyceae	Naviculales	NA	NA
Eukaryota	ASV000062	4.18E-20	3.26E-18	2.22	25	0.336579744		0.000000159	0.0000125	1.88	25		Bacillariophyta	�Fragilariophyceae	Fragilariales	Rhaphoneidaceae	Rhaphoneis
Eukaryota	ASV000093	2.98E-21	3.19E-19	2.15	10	0.644734621		0.00000019	0.0000125	1.97	10		Bacillariophyta	Bacillariophyceae	Thalassiophysales	Catenulaceae	Amphora
Eukaryota	ASV000121	3.08E-20	2.64E-18	1.97	25	0.532377576		0.000000192	0.0000125	1.71	10		Bacillariophyta	Bacillariophyceae	Naviculales	Sellaphoraceae	Sellaphora
Eukaryota	ASV000186	5.71E-05	0.00012901	1.9	100	0.076103018		0.0018925	0.0071298	2.13	100		NA	NA	NA	NA	NA
Eukaryota	ASV000134	5.61E-17	2.83E-15	1.79	100	0.243628384		0.0001526	0.00090118	1.83	100		NA	NA	NA	NA	NA
Eukaryota	ASV000496	2.67E-15	7.38E-14	1.42	45	0.393104965		0.00000868	0.00015629	1.25	45		NA	NA	NA	NA	NA
Eukaryota	ASV000357	5.21E-11	5.13E-10	1.29	100	0.327635261		0.023902	0.041413	1.34	100		NA	NA	NA	NA	NA
