# Supplementary material for: Sediment Microbiota as a Proxy of Environmental Health: Discovering Inter- and Intrakingdom Dynamics along the Eastern Mediterranean Continental Shelf
Source: Microbiol Spectr. 2023 Jan 16;11(1):e02242-22. doi: 10.1128/spectrum.02242-22 (PMC9927165; doi:10.1128/spectrum.02242-22)
Supplement: Supplemental file 4 — Table S7. Download spectrum.02242-22-s0004.csv, CSV file, 0.1 MB [file spectrum.02242-22-s0004.csv]

Table S7: Microbial markers identified comparing the Herzliya marina and SY site 10 m.
Archaea												Bacteria										Eukaryota
ASV	LDA score	P value	FDR	Assigned site		Phylum	Class	Order	Family	Genus		LDA score	P value	FDR	Assigned site	Phylum	Class	Order	Family	Genus		ASV	LDA score	P value	FDR	Assigned site	Phylum	Class	Order	Family	Genus
ASV000162	4.393799312	3.33E-08	3.90E-07	Herzelia_Marina		Nanoarchaeota	Nanoarchaeia	Woesearchaeales	NA	NA		2.823855173	1.58E-08	2.34E-07	Herzelia_Marina	Acidobacteriota	Aminicenantia	Aminicenantales	NA	NA		ASV000586	2.890745232	1.66E-07	2.08E-06	Herzelia_Marina	Alveolata	Dinophyceae	Dinophysiales	Dinophysiales	Sinophysis
ASV000021	4.384028419	0.000000203	1.50E-06	Herzelia_Marina		Crenarchaeota	Bathyarchaeia	NA	NA	NA		2.754867075	5.02E-07	3.20E-06	Herzelia_Marina	Acidobacteriota	Subgroup_22	NA	NA	NA		ASV000251	3.573049427	5.25E-08	9.11E-07	Herzelia_Marina	Alveolata	Dinophyceae	Gonyaulacales	Gonyaulacaceae	Alexandrium
ASV000163	4.360944541	3.33E-08	3.90E-07	Herzelia_Marina		Nanoarchaeota	Nanoarchaeia	Woesearchaeales	NA	NA		2.821283772	1.56E-05	6.25E-05	Sdot_Yam	Acidobacteriota	Thermoanaerobaculia	Thermoanaerobaculales	Thermoanaerobaculaceae	B276-D12		ASV000822	3.047612456	3.97E-06	2.52E-05	Herzelia_Marina	Alveolata	Dinophyceae	Gonyaulacales	Gonyaulacaceae	Alexandrium
ASV000016	4.267817759	2.31E-08	3.90E-07	Sdot_Yam		Thermoplasmatota	Thermoplasmata	Marine_Benthic_Group_D_and_DHVEG-1	NA	NA		2.902501605	0.043452766	4.36E-02	Sdot_Yam	Acidobacteriota	Thermoanaerobaculia	Thermoanaerobaculales	Thermoanaerobaculaceae	Subgroup_10		ASV000003	4.952027518	9.85E-09	3.25E-07	Herzelia_Marina	Alveolata	Dinophyceae	Gonyaulacales	Gonyaulacaceae	Alexandrium
ASV000210	4.260518177	3.33E-08	3.90E-07	Herzelia_Marina		Nanoarchaeota	Nanoarchaeia	Woesearchaeales	NA	NA		2.830999396	1.15E-07	1.03E-06	Sdot_Yam	Acidobacteriota	Thermoanaerobaculia	Thermoanaerobaculales	Thermoanaerobaculaceae	Subgroup_10		ASV000417	2.743257394	5.02E-07	4.96E-06	Herzelia_Marina	Alveolata	Dinophyceae	Gymnodiniphycidae	Gymnodinium_clade	Gymnoxanthella
ASV000027	4.226503366	0.000000185	1.42E-06	Herzelia_Marina		Crenarchaeota	Bathyarchaeia	NA	NA	NA		3.323568897	2.19E-06	1.22E-05	Herzelia_Marina	Acidobacteriota	Thermoanaerobaculia	Thermoanaerobaculales	Thermoanaerobaculaceae	Subgroup_23		ASV000456	3.232491325	8.26E-08	1.38E-06	Herzelia_Marina	Alveolata	Dinophyceae	Gymnodiniphycidae	Gymnodinium_clade	Paragymnodinium
ASV000047	4.146322377	0.0000002	1.50E-06	Herzelia_Marina		Crenarchaeota	Bathyarchaeia	NA	NA	NA		3.033534864	7.58E-05	2.44E-04	Herzelia_Marina	Acidobacteriota	Thermoanaerobaculia	Thermoanaerobaculales	Thermoanaerobaculaceae	Subgroup_23		ASV000732	3.086474822	5.25E-08	9.11E-07	Herzelia_Marina	Alveolata	Dinophyceae	Gymnodiniphycidae	Gymnodinium_clade	Uncl.
ASV000023	4.092462754	2.31E-08	3.90E-07	Sdot_Yam		Thermoplasmatota	Thermoplasmata	Marine_Benthic_Group_D_and_DHVEG-1	NA	NA		2.726052292	0.001585825	2.76E-03	Sdot_Yam	Acidobacteriota	Vicinamibacteria	Subgroup_17	NA	NA		ASV002169	2.795236095	0.0028162	4.88E-03	Sdot Yam	Alveolata	Dinophyceae	Gymnodiniphycidae	Gymnodinium_clade	Uncl.
ASV000363	4.074697465	3.33E-08	3.90E-07	Herzelia_Marina		Nanoarchaeota	Nanoarchaeia	Woesearchaeales	NA	NA		3.030247191	8.58E-09	1.58E-07	Sdot_Yam	Actinobacteriota	Acidimicrobiia	Actinomarinales	NA	NA		ASV002128	2.901755902	0.000208156	6.31E-04	Sdot Yam	Alveolata	Dinophyceae	Gymnodiniphycidae	Suessiaceae	Uncl.
ASV000341	4.072849091	3.33E-08	3.90E-07	Herzelia_Marina		Crenarchaeota	Bathyarchaeia	NA	NA	NA		3.075199809	4.47E-09	1.00E-07	Herzelia_Marina	Actinobacteriota	Acidimicrobiia	Actinomarinales	NA	NA		ASV000541	3.12207609	0.001221213	2.63E-03	Sdot Yam	Alveolata	Dinophyceae	Gymnodiniphycidae	Uncl.	Uncl.
ASV000005	4.069097158	2.31E-08	3.90E-07	Sdot_Yam		Thermoplasmatota	Thermoplasmata	Marine_Benthic_Group_D_and_DHVEG-1	NA	NA		2.752698823	3.06E-05	1.07E-04	Sdot_Yam	Actinobacteriota	Acidimicrobiia	Actinomarinales	NA	NA		ASV000956	2.71848015	5.25E-08	9.11E-07	Herzelia_Marina	Alveolata	Dinophyceae	Peridiniales	Peridiniales	Islandinium
ASV000031	4.04930897	0.000000239	1.74E-06	Herzelia_Marina		Crenarchaeota	NA	NA	NA	NA		2.883395709	3.89E-07	2.82E-06	Sdot_Yam	Actinobacteriota	Acidimicrobiia	Actinomarinales	NA	NA		ASV000154	3.757765478	4.47E-09	1.77E-07	Herzelia_Marina	Alveolata	Dinophyceae	Peridiniales	Peridiniales	Uncl.
ASV000310	4.039727884	0.000000407	2.29E-06	Herzelia_Marina		Thermoplasmatota	Thermoplasmata	NA	NA	NA		3.127857897	3.89E-07	2.82E-06	Sdot_Yam	Actinobacteriota	Acidimicrobiia	Actinomarinales	NA	NA		ASV000302	3.482785565	4.47E-09	1.77E-07	Herzelia_Marina	Alveolata	Dinophyceae	Peridiniales	Peridiniales	Uncl.
ASV000273	4.031607429	3.33E-08	3.90E-07	Herzelia_Marina		Crenarchaeota	NA	NA	NA	NA		3.306525754	2.14E-09	1.00E-07	Sdot_Yam	Actinobacteriota	Acidimicrobiia	Actinomarinales	NA	NA		ASV001250	2.789119202	1.66E-07	2.08E-06	Herzelia_Marina	Alveolata	Dinophyceae	Peridiniales	Protoperidiniaceae	Protoperidinium
ASV000089	4.021875047	7.54E-08	8.20E-07	Herzelia_Marina		Crenarchaeota	Bathyarchaeia	NA	NA	NA		2.951117471	8.46E-08	8.20E-07	Herzelia_Marina	Actinobacteriota	Acidimicrobiia	Actinomarinales	NA	NA		ASV001638	3.013484627	0.000208156	6.31E-04	Sdot Yam	Alveolata	Dinophyceae	Peridiniales	Uncl.	Uncl.
ASV000009	4.021135681	2.31E-08	3.90E-07	Sdot_Yam		Thermoplasmatota	Thermoplasmata	NA	NA	NA		3.503129777	2.14E-09	1.00E-07	Sdot_Yam	Actinobacteriota	Acidimicrobiia	Actinomarinales	NA	NA		ASV000308	3.468386051	1.58E-08	3.55E-07	Herzelia_Marina	Alveolata	Dinophyceae	Peridiniphycidae_or	Thoracosphaeraceae	Pfiesteria
ASV000126	4.017254135	2.31E-08	3.90E-07	Sdot_Yam		Thermoplasmatota	Thermoplasmata	Marine_Benthic_Group_D_and_DHVEG-1	NA	NA		2.918592126	4.47E-09	1.00E-07	Herzelia_Marina	Actinobacteriota	Acidimicrobiia	Actinomarinales	NA	NA		ASV000481	3.253619767	1.66E-07	2.08E-06	Herzelia_Marina	Alveolata	Dinophyceae	Peridiniphycidae_or	Thoracosphaeraceae	Scrippsiella
ASV000008	3.981119898	2.31E-08	3.90E-07	Sdot_Yam		Halobacterota	Methanosarcinia	Methanosarciniales	Methanosarcinaceae	Methanococcoides		2.897233039	1.10E-05	4.42E-05	Sdot_Yam	Actinobacteriota	Acidimicrobiia	Actinomarinales	NA	NA		ASV000004	3.725560458	2.25E-06	1.70E-05	Herzelia_Marina	Alveolata	Dinophyceae	Peridiniphycidae_or	Thoracosphaeraceae	Scrippsiella
ASV000459	3.973937372	3.33E-08	3.90E-07	Herzelia_Marina		Nanoarchaeota	Nanoarchaeia	Woesearchaeales	NA	NA		2.820855807	1.10E-05	4.42E-05	Sdot_Yam	Actinobacteriota	Acidimicrobiia	Actinomarinales	NA	NA		ASV000194	2.787825429	0.009732723	1.20E-02	Sdot Yam	Alveolata	Dinophyceae	Peridiniphycidae_or	Thoracosphaeraceae	Scrippsiella
ASV000053	3.968029091	0.000000325	2.05E-06	Sdot_Yam		Thermoplasmatota	Thermoplasmata	Marine_Benthic_Group_D_and_DHVEG-1	NA	NA		2.780498215	0.000208156	5.50E-04	Sdot_Yam	Actinobacteriota	Acidimicrobiia	Microtrichales	Ilumatobacteraceae	Ilumatobacter		ASV000295	3.487791186	4.47E-09	1.77E-07	Herzelia_Marina	Alveolata	Dinophyceae	Peridiniphycidae_or	Thoracosphaeraceae	Uncl.
ASV000445	3.962138108	3.33E-08	3.90E-07	Herzelia_Marina		Crenarchaeota	Bathyarchaeia	NA	NA	NA		2.847157368	3.79E-06	1.86E-05	Sdot_Yam	Actinobacteriota	Acidimicrobiia	Microtrichales	Ilumatobacteraceae	Ilumatobacter		ASV000176	3.294972317	1.58E-08	3.55E-07	Herzelia_Marina	Alveolata	Dinophyceae	Peridiniphycidae_or	Thoracosphaeraceae	Uncl.
ASV000240	3.954918291	3.33E-08	3.90E-07	Herzelia_Marina		Crenarchaeota	Bathyarchaeia	NA	NA	NA		2.759570964	3.79E-06	1.86E-05	Sdot_Yam	Actinobacteriota	Acidimicrobiia	Microtrichales	Ilumatobacteraceae	Ilumatobacter		ASV000535	3.239268714	5.25E-08	9.11E-07	Herzelia_Marina	Alveolata	Dinophyceae	Peridiniphycidae_or	Thoracosphaeraceae	Uncl.
ASV000107	3.923981566	2.31E-08	3.90E-07	Sdot_Yam		Thermoplasmatota	Thermoplasmata	Marine_Benthic_Group_D_and_DHVEG-1	NA	NA		2.79244772	1.10E-05	4.42E-05	Sdot_Yam	Actinobacteriota	Acidimicrobiia	Microtrichales	Microtrichaceae	Sva0996_marine_group		ASV000607	3.123662286	4.17E-07	4.91E-06	Herzelia_Marina	Alveolata	Dinophyceae	Suessiales	Suessiaceae	Ansanella
ASV000030	3.922717428	2.31E-08	3.90E-07	Sdot_Yam		Thermoplasmatota	Thermoplasmata	Marine_Benthic_Group_D_and_DHVEG-1	NA	NA		3.044241211	2.14E-09	1.00E-07	Sdot_Yam	Actinobacteriota	Thermoleophilia	NA	NA	NA		ASV001355	2.858941921	0.001588179	3.09E-03	Herzelia_Marina	Alveolata	Dinophyceae	Suessiales	Suessiaceae	Dactylodinium
ASV000012	3.916836369	2.31E-08	3.90E-07	Sdot_Yam		Thermoplasmatota	Thermoplasmata	Marine_Benthic_Group_D_and_DHVEG-1	NA	NA		2.701645662	1.24E-06	7.51E-06	Sdot_Yam	Bacteroidota	Bacteroidia	Bacteroidales	Bacteroidetes_BD2-2	NA		ASV000323	3.431019037	4.47E-09	1.77E-07	Herzelia_Marina	Alveolata	Dinophyceae	Suessiales	Suessiaceae	Dactylodinium
ASV000474	3.900433503	0.000000407	2.29E-06	Herzelia_Marina		Nanoarchaeota	Nanoarchaeia	Woesearchaeales	NA	NA		3.136938934	4.47E-09	1.00E-07	Herzelia_Marina	Bacteroidota	Bacteroidia	Bacteroidales	Bacteroidetes_BD2-2	NA		ASV000175	3.643794893	2.33E-08	5.12E-07	Herzelia_Marina	Alveolata	Dinophyceae	Suessiales	Suessiaceae	Yihiella
ASV000497	3.885920163	0.0000013	6.31E-06	Herzelia_Marina		Nanoarchaeota	Nanoarchaeia	Woesearchaeales	NA	NA		3.054826073	1.75E-05	7.00E-05	Herzelia_Marina	Bacteroidota	Bacteroidia	Bacteroidales	Bacteroidetes_BD2-2	NA		ASV001168	2.911176207	1.58E-08	3.55E-07	Herzelia_Marina	Alveolata	Dinophyceae	Syndiniales	Eudubosquellidae	Euduboscquella
ASV000017	3.87084224	0.000000325	2.05E-06	Sdot_Yam		Thermoplasmatota	Thermoplasmata	NA	NA	NA		2.713084349	1.44E-06	8.05E-06	Herzelia_Marina	Bacteroidota	Bacteroidia	Bacteroidales	Bacteroidetes_BD2-2	NA		ASV000241	3.684036159	4.47E-09	1.77E-07	Herzelia_Marina	Alveolata	Dinophyceae	Thoracosphaerales	Thoracosphaeraceae	Scrippsiella
ASV000076	3.866983905	2.31E-08	3.90E-07	Sdot_Yam		Thermoplasmatota	Thermoplasmata	Marine_Benthic_Group_D_and_DHVEG-1	NA	NA		2.904396562	2.57E-05	9.69E-05	Herzelia_Marina	Bacteroidota	Bacteroidia	Bacteroidales	NA	NA		ASV000299	3.406468851	1.66E-07	2.08E-06	Herzelia_Marina	Alveolata	Dinophyceae	Thoracosphaerales	Thoracosphaeraceae	Uncl.
ASV000034	3.862091662	0.0000108	4.07E-05	Sdot_Yam		Nanoarchaeota	Nanoarchaeia	Woesearchaeales	NA	NA		2.866706802	1.58E-08	2.34E-07	Herzelia_Marina	Bacteroidota	Bacteroidia	Bacteroidales	Prolixibacteraceae	Draconibacterium		ASV000791	3.011725099	3.97E-06	2.52E-05	Herzelia_Marina	Alveolata	Dinophyceae	Uncl.	Uncl.	Uncl.
ASV000578	3.861951516	3.33E-08	3.90E-07	Herzelia_Marina		Nanoarchaeota	Nanoarchaeia	Woesearchaeales	NA	NA		2.761484257	5.02E-07	3.20E-06	Herzelia_Marina	Bacteroidota	Bacteroidia	Chitinophagales	Saprospiraceae	NA		ASV000138	3.85251256	7.84E-09	2.87E-07	Herzelia_Marina	Alveolata	Dinophyceae	Uncl.	Uncl.	Uncl.
ASV000038	3.850419356	8.94E-08	8.20E-07	Sdot_Yam		Thermoplasmatota	Thermoplasmata	Marine_Benthic_Group_D_and_DHVEG-1	NA	NA		2.756371121	5.02E-07	3.20E-06	Herzelia_Marina	Bacteroidota	Bacteroidia	Chitinophagales	Saprospiraceae	NA		ASV000724	3.024321154	4.47E-09	1.77E-07	Herzelia_Marina	Alveolata	Dinophyceae	Uncl.	Uncl.	Uncl.
ASV000142	3.827280467	2.31E-08	3.90E-07	Sdot_Yam		Thermoplasmatota	Thermoplasmata	Marine_Benthic_Group_D_and_DHVEG-1	NA	NA		2.782264252	2.36E-07	1.86E-06	Herzelia_Marina	Bacteroidota	Bacteroidia	Chitinophagales	Saprospiraceae	NA		ASV001767	2.911899053	0.0028162	4.88E-03	Sdot Yam	Alveolata	Dinophyceae	Uncl.	Uncl.	Uncl.
ASV000712	3.777404622	3.33E-08	3.90E-07	Herzelia_Marina		Nanoarchaeota	Nanoarchaeia	Woesearchaeales	NA	NA		2.835271908	4.47E-09	1.00E-07	Herzelia_Marina	Bacteroidota	Bacteroidia	Cytophagales	Cyclobacteriaceae	NA		ASV000103	2.754938541	2.06E-05	1.09E-04	Herzelia_Marina	Alveolata	Dinophyceae	Uncl.	Uncl.	Uncl.
ASV000621	3.772910478	0.0000796	0.000238668	Herzelia_Marina		Nanoarchaeota	Nanoarchaeia	Woesearchaeales	NA	NA		2.75094584	0.029669996	3.00E-02	Sdot_Yam	Bacteroidota	Bacteroidia	Cytophagales	Cyclobacteriaceae	NA		ASV000902	2.947265144	0.006311614	8.19E-03	Sdot Yam	Alveolata	Dinophyceae	Uncl.	Uncl.	Uncl.
ASV000655	3.745580724	3.33E-08	3.90E-07	Herzelia_Marina		Nanoarchaeota	Nanoarchaeia	Woesearchaeales	NA	NA		2.752296368	7.13E-06	3.30E-05	Herzelia_Marina	Bacteroidota	Bacteroidia	Cytophagales	Cyclobacteriaceae	NA		ASV000861	3.047222369	0.013033514	1.40E-02	Herzelia_Marina	Annelida	Clitellata	Uncl.	Uncl.	Uncl.
ASV000106	3.72940671	8.94E-08	8.20E-07	Sdot_Yam		Thermoplasmatota	Thermoplasmata	Marine_Benthic_Group_D_and_DHVEG-1	NA	NA		3.049735575	3.24E-08	3.88E-07	Sdot_Yam	Bacteroidota	Bacteroidia	Cytophagales	Cyclobacteriaceae	NA		ASV000207	3.765380212	3.06E-05	1.35E-04	Sdot Yam	Annelida	Polychaeta	Sabellida	Sabellariidae	Uncl.
ASV000098	3.727314394	8.94E-08	8.20E-07	Sdot_Yam		Thermoplasmatota	Thermoplasmata	Marine_Benthic_Group_D_and_DHVEG-1	NA	NA		2.955702909	8.53E-05	2.63E-04	Herzelia_Marina	Bacteroidota	Bacteroidia	Cytophagales	Cyclobacteriaceae	NA		ASV000273	3.380445227	0.001588179	3.09E-03	Herzelia_Marina	Annelida	Polychaeta	Uncl.	Capitellidae	Uncl.
ASV000137	3.715368781	8.94E-08	8.20E-07	Sdot_Yam		Halobacterota	Methanosarcinia	Methanosarciniales	Methanosarcinaceae	NA		2.919522934	1.58E-08	2.34E-07	Herzelia_Marina	Bacteroidota	Bacteroidia	Cytophagales	Cyclobacteriaceae	NA		ASV000015	4.568119622	0.003283291	5.17E-03	Herzelia_Marina	Annelida	Polychaeta	Uncl.	Uncl.	Uncl.
ASV000579	3.712558943	4.57E-08	5.21E-07	Herzelia_Marina		Asgardarchaeota	NA	NA	NA	NA		2.82287403	1.44E-06	8.05E-06	Herzelia_Marina	Bacteroidota	Bacteroidia	Flavobacteriales	Flavobacteriaceae	Actibacter		ASV000222	2.781888845	0.03531546	3.57E-02	Sdot Yam	Apicomplexa	Conoidasida	Eugregarinorida	Cephaloidophoridae	Cephaloidophora
ASV000064	3.710422041	2.31E-08	3.90E-07	Sdot_Yam		Thermoplasmatota	Thermoplasmata	Marine_Benthic_Group_D_and_DHVEG-1	NA	NA		3.295520873	5.25E-08	5.29E-07	Herzelia_Marina	Bacteroidota	Bacteroidia	Flavobacteriales	Flavobacteriaceae	Aquibacter		ASV001164	2.84531917	4.47E-09	1.77E-07	Herzelia_Marina	Apicomplexa	Uncl.	Uncl.	Uncl.	Uncl.
ASV000029	3.69411594	2.31E-08	3.90E-07	Sdot_Yam		Thermoplasmatota	Thermoplasmata	Marine_Benthic_Group_D_and_DHVEG-1	NA	NA		2.88391972	5.02E-07	3.20E-06	Herzelia_Marina	Bacteroidota	Bacteroidia	Flavobacteriales	Flavobacteriaceae	Aquibacter		ASV000924	2.929203389	4.47E-09	1.77E-07	Herzelia_Marina	Apicomplexa	Uncl.	Uncl.	Uncl.	Uncl.
ASV000156	3.685537187	0.000000325	2.05E-06	Sdot_Yam		Thermoplasmatota	Thermoplasmata	Marine_Benthic_Group_D_and_DHVEG-1	NA	NA		2.983225988	0.000340815	8.12E-04	Herzelia_Marina	Bacteroidota	Bacteroidia	Flavobacteriales	Flavobacteriaceae	Aquibacter		ASV001135	2.896725185	1.58E-08	3.55E-07	Herzelia_Marina	Apicomplexa	Uncl.	Uncl.	Uncl.	Uncl.
ASV000840	3.682320406	0.00000012	9.38E-07	Herzelia_Marina		Crenarchaeota	NA	NA	NA	NA		2.728824298	1.04E-05	4.36E-05	Herzelia_Marina	Bacteroidota	Bacteroidia	Flavobacteriales	Flavobacteriaceae	Aquibacter		ASV001587	2.775202002	4.47E-09	1.77E-07	Herzelia_Marina	Apicomplexa	Uncl.	Uncl.	Uncl.	Uncl.
ASV000905	3.670328826	0.000000407	2.29E-06	Herzelia_Marina		Crenarchaeota	Bathyarchaeia	NA	NA	NA		2.714088261	4.47E-09	1.00E-07	Herzelia_Marina	Bacteroidota	Bacteroidia	Flavobacteriales	Flavobacteriaceae	Eudoraea		ASV000020	4.388276501	4.47E-09	1.77E-07	Herzelia_Marina	Arthropoda	Hexanauplia	Calanoida	Uncl.	Uncl.
ASV000103	3.663469386	2.31E-08	3.90E-07	Sdot_Yam		Thermoplasmatota	Thermoplasmata	Marine_Benthic_Group_D_and_DHVEG-1	NA	NA		2.902286583	1.44E-06	8.05E-06	Herzelia_Marina	Bacteroidota	Bacteroidia	Flavobacteriales	Flavobacteriaceae	Lutibacter		ASV000048	4.003050624	0.013033514	1.40E-02	Herzelia_Marina	Arthropoda	Hexanauplia	Harpacticoida	Miraciidae	Uncl.
ASV000884	3.651270848	0.00000012	9.38E-07	Herzelia_Marina		Nanoarchaeota	Nanoarchaeia	Woesearchaeales	NA	NA		2.799884367	3.89E-07	2.82E-06	Sdot_Yam	Bacteroidota	Bacteroidia	Flavobacteriales	Flavobacteriaceae	Muriicola		ASV000107	3.829042357	3.06E-05	1.35E-04	Sdot Yam	Arthropoda	Insecta	Uncl.	Uncl.	Uncl.
ASV000181	3.643528116	0.000000264	1.89E-06	Herzelia_Marina		Crenarchaeota	Bathyarchaeia	NA	NA	NA		3.114683166	5.25E-08	5.29E-07	Herzelia_Marina	Bacteroidota	Bacteroidia	Flavobacteriales	Flavobacteriaceae	NA		ASV000310	3.410063829	0.013033514	1.40E-02	Herzelia_Marina	Arthropoda	Uncl.	Uncl.	Uncl.	Uncl.
ASV000079	3.641745087	0.0000108	4.07E-05	Sdot_Yam		Thermoplasmatota	Thermoplasmata	Marine_Benthic_Group_D_and_DHVEG-1	NA	NA		3.083106516	1.66E-07	1.32E-06	Herzelia_Marina	Bacteroidota	Bacteroidia	Flavobacteriales	Flavobacteriaceae	NA		ASV000883	2.893612265	8.23E-05	2.99E-04	Herzelia_Marina	Ascomycota	Eurotiomycetes	Eurotiales	Aspergillaceae	Aspergillus
ASV000227	3.637772886	0.000000108	9.38E-07	Herzelia_Marina		Crenarchaeota	NA	NA	NA	NA		2.997698659	4.47E-09	1.00E-07	Herzelia_Marina	Bacteroidota	Bacteroidia	Flavobacteriales	Flavobacteriaceae	NA		ASV000887	3.533795533	0.01100331	1.35E-02	Sdot Yam	Ascomycota	Uncl.	Uncl.	Uncl.	Uncl.
ASV000208	3.637400404	0.00000111	5.78E-06	Sdot_Yam		Halobacterota	Methanosarcinia	Methanosarciniales	Methanosarcinaceae	NA		3.48096364	1.20E-08	2.16E-07	Herzelia_Marina	Bacteroidota	Bacteroidia	Flavobacteriales	Flavobacteriaceae	NA		ASV000062	3.725796983	1.53E-07	2.08E-06	Sdot Yam	Bacillariophyta	�Fragilariophyceae	Fragilariales	Rhaphoneidaceae	Rhaphoneis
ASV000822	3.63122886	0.00000012	9.38E-07	Herzelia_Marina		Crenarchaeota	Bathyarchaeia	NA	NA	NA		2.799060196	1.44E-06	8.05E-06	Herzelia_Marina	Bacteroidota	Bacteroidia	Flavobacteriales	Flavobacteriaceae	NA		ASV002554	2.788390818	3.06E-05	1.35E-04	Sdot Yam	Bacillariophyta	�Fragilariophyceae	Fragilariales	Staurosiraceae	Plagiostriata
ASV000057	3.623991153	8.94E-08	8.20E-07	Sdot_Yam		Thermoplasmatota	Thermoplasmata	Marine_Benthic_Group_D_and_DHVEG-1	NA	NA		3.131367188	6.04E-09	1.31E-07	Herzelia_Marina	Bacteroidota	Bacteroidia	Flavobacteriales	Flavobacteriaceae	NA		ASV000428	3.559668053	1.15E-07	1.83E-06	Sdot Yam	Bacillariophyta	�Fragilariophyceae	Fragilariales	Uncl.	Uncl.
ASV000995	3.606398004	0.00000012	9.38E-07	Herzelia_Marina		Nanoarchaeota	Nanoarchaeia	Woesearchaeales	NA	NA		2.743243272	0.000150525	4.30E-04	Herzelia_Marina	Bacteroidota	Bacteroidia	Flavobacteriales	Flavobacteriaceae	NA		ASV001880	2.839198383	0.001221213	2.63E-03	Sdot Yam	Bacillariophyta	Bacillariophyceae	Bacillariophyceae_or	Bacillariophyceae	Cylindrotheca
ASV000148	3.597170419	8.94E-08	8.20E-07	Sdot_Yam		Thermoplasmatota	Thermoplasmata	NA	NA	NA		3.368960406	0.001221213	2.31E-03	Sdot_Yam	Bacteroidota	Bacteroidia	Flavobacteriales	Flavobacteriaceae	Sediminicola		ASV002777	2.710966962	0.006311614	8.19E-03	Sdot Yam	Bacillariophyta	Bacillariophyceae	Bacillariophyceae_or	Bacillariophyceae	Uncl.
ASV000182	3.594570997	0.00000448	1.91E-05	Herzelia_Marina		Crenarchaeota	Bathyarchaeia	NA	NA	NA		3.257801816	0.001221213	2.31E-03	Sdot_Yam	Bacteroidota	Bacteroidia	Flavobacteriales	Flavobacteriaceae	Sediminicola		ASV001865	2.773444533	0.000208156	6.31E-04	Sdot Yam	Bacillariophyta	Bacillariophyceae	Bacillariophyceae_or	Bacillariophyceae	Uncl.
ASV000100	3.591965696	0.0000108	4.07E-05	Sdot_Yam		Thermoplasmatota	Thermoplasmata	Marine_Benthic_Group_D_and_DHVEG-1	NA	NA		2.725281316	1.04E-05	4.36E-05	Herzelia_Marina	Bacteroidota	Bacteroidia	Flavobacteriales	Flavobacteriaceae	Ulvibacter		ASV000797	2.946796544	0.006311614	8.19E-03	Sdot Yam	Bacillariophyta	Bacillariophyceae	Naviculales	Sellaphoraceae	Sellaphora
ASV001121	3.572561039	0.00000012	9.38E-07	Herzelia_Marina		Asgardarchaeota	NA	NA	NA	NA		2.701386553	2.14E-09	1.00E-07	Sdot_Yam	Bacteroidota	Ignavibacteria	Ignavibacteriales	NA	NA		ASV000121	3.651062258	3.24E-08	6.82E-07	Sdot Yam	Bacillariophyta	Bacillariophyceae	Naviculales	Sellaphoraceae	Sellaphora
ASV001100	3.569945876	3.33E-08	3.90E-07	Herzelia_Marina		Nanoarchaeota	Nanoarchaeia	Woesearchaeales	NA	NA		2.801647961	2.14E-09	1.00E-07	Sdot_Yam	Bacteroidota	Ignavibacteria	Ignavibacteriales	PHOS-HE36	NA		ASV000100	3.623460468	8.58E-09	2.93E-07	Sdot Yam	Bacillariophyta	Bacillariophyceae	Naviculales	Sellaphoraceae	Sellaphora
ASV000329	3.558536572	0.00000012	9.38E-07	Herzelia_Marina		Crenarchaeota	Bathyarchaeia	NA	NA	NA		2.707059468	3.97E-06	1.86E-05	Herzelia_Marina	Calditrichota	Calditrichia	Calditrichales	Calditrichaceae	NA		ASV000378	3.456496995	0.001221213	2.63E-03	Sdot Yam	Bacillariophyta	Bacillariophyceae	Naviculales	Sellaphoraceae	Sellaphora
ASV000020	3.556336663	0.00000802	3.35E-05	Herzelia_Marina		Crenarchaeota	Bathyarchaeia	NA	NA	NA		3.297774477	9.85E-09	1.78E-07	Herzelia_Marina	Calditrichota	Calditrichia	Calditrichales	Calditrichaceae	NA		ASV000407	2.819442099	0.006311614	8.19E-03	Sdot Yam	Bacillariophyta	Bacillariophyceae	Naviculales	Sellaphoraceae	Sellaphora
ASV000236	3.538766562	2.31E-08	3.90E-07	Sdot_Yam		Thermoplasmatota	Thermoplasmata	Marine_Benthic_Group_D_and_DHVEG-1	NA	NA		2.895796299	1.58E-08	2.34E-07	Herzelia_Marina	Campilobacterota	Campylobacteria	Campylobacterales	Sulfurimonadaceae	Sulfurimonas		ASV000061	4.182849999	2.14E-09	1.77E-07	Sdot Yam	Bacillariophyta	Bacillariophyceae	Naviculales	Uncl.	Uncl.
ASV001292	3.52585464	3.33E-08	3.90E-07	Herzelia_Marina		Nanoarchaeota	Nanoarchaeia	Woesearchaeales	NA	NA		4.104928883	0.0028162	4.49E-03	Sdot_Yam	Campilobacterota	Campylobacteria	Campylobacterales	Sulfurimonadaceae	Sulfurimonas		ASV000569	3.001080958	0.0028162	4.88E-03	Sdot Yam	Bacillariophyta	Bacillariophyceae	Naviculales	Uncl.	Uncl.
ASV000084	3.517948453	2.31E-08	3.90E-07	Sdot_Yam		Thermoplasmatota	Thermoplasmata	NA	NA	NA		3.54544849	5.11E-08	5.29E-07	Herzelia_Marina	Campilobacterota	Campylobacteria	Campylobacterales	Sulfurovaceae	Sulfurovum		ASV001321	3.183003873	0.000208156	6.31E-04	Sdot Yam	Bacillariophyta	Bacillariophyceae	Naviculales	Uncl.	Uncl.
ASV001259	3.513760702	0.0000112	4.11E-05	Herzelia_Marina		Nanoarchaeota	Nanoarchaeia	Woesearchaeales	NA	NA		3.065803523	1.58E-08	2.34E-07	Herzelia_Marina	Campilobacterota	Campylobacteria	Campylobacterales	Sulfurovaceae	Sulfurovum		ASV000491	3.236563586	0.000512998	1.35E-03	Sdot Yam	Bacillariophyta	Bacillariophyceae	Naviculales	Uncl.	Uncl.
ASV001092	3.492711941	3.33E-08	3.90E-07	Herzelia_Marina		Crenarchaeota	Bathyarchaeia	NA	NA	NA		3.019014233	2.11E-08	3.05E-07	Herzelia_Marina	Chloroflexi	Anaerolineae	Anaerolineales	Anaerolineaceae	NA		ASV000779	3.218131445	1.10E-05	5.88E-05	Sdot Yam	Bacillariophyta	Bacillariophyceae	Naviculales	Uncl.	Uncl.
ASV000052	3.49100393	0.00000111	5.78E-06	Sdot_Yam		Thermoplasmatota	Thermoplasmata	Marine_Benthic_Group_D_and_DHVEG-1	NA	NA		2.818055511	1.44E-06	8.05E-06	Herzelia_Marina	Chloroflexi	Anaerolineae	Anaerolineales	Anaerolineaceae	NA		ASV001077	3.01301919	6.83E-07	6.69E-06	Sdot Yam	Bacillariophyta	Bacillariophyceae	Naviculales	Uncl.	Uncl.
ASV000112	3.486415004	2.31E-08	3.90E-07	Sdot_Yam		Thermoplasmatota	Thermoplasmata	Marine_Benthic_Group_D_and_DHVEG-1	NA	NA		2.841695863	1.58E-08	2.34E-07	Herzelia_Marina	Chloroflexi	Anaerolineae	Anaerolineales	Anaerolineaceae	NA		ASV002188	2.704872672	0.029597109	3.00E-02	Sdot Yam	Bacillariophyta	Bacillariophyceae	Naviculales	Uncl.	Uncl.
ASV000151	3.479250263	0.0000108	4.07E-05	Sdot_Yam		Thermoplasmatota	Thermoplasmata	Marine_Benthic_Group_D_and_DHVEG-1	NA	NA		3.129725025	4.47E-09	1.00E-07	Herzelia_Marina	Chloroflexi	Anaerolineae	Anaerolineales	Anaerolineaceae	NA		ASV001205	2.840916545	3.06E-05	1.35E-04	Sdot Yam	Bacillariophyta	Bacillariophyceae	Naviculales	Uncl.	Uncl.
ASV000230	3.479246191	0.00000432	1.86E-05	Herzelia_Marina		Crenarchaeota	NA	NA	NA	NA		2.893466485	4.47E-09	1.00E-07	Herzelia_Marina	Chloroflexi	Anaerolineae	Anaerolineales	Anaerolineaceae	NA		ASV000835	2.767165642	0.013801327	1.43E-02	Sdot Yam	Bacillariophyta	Bacillariophyceae	Thalassiophysales	Catenulaceae	Amphora
ASV000274	3.47102172	0.0000312	0.00010128	Sdot_Yam		Nanoarchaeota	Nanoarchaeia	Woesearchaeales	NA	NA		2.833336167	0.000162983	4.65E-04	Herzelia_Marina	Chloroflexi	Anaerolineae	Anaerolineales	Anaerolineaceae	NA		ASV001219	2.777081542	8.14E-05	2.97E-04	Sdot Yam	Bacillariophyta	Bacillariophyceae	Thalassiophysales	Catenulaceae	Amphora
ASV000334	3.469075507	0.0000108	4.07E-05	Sdot_Yam		Thermoplasmatota	Thermoplasmata	Marine_Benthic_Group_D_and_DHVEG-1	NA	NA		3.31820964	4.47E-09	1.00E-07	Herzelia_Marina	Chloroflexi	Anaerolineae	Anaerolineales	Anaerolineaceae	NA		ASV000093	3.863841488	3.24E-08	6.82E-07	Sdot Yam	Bacillariophyta	Bacillariophyceae	Thalassiophysales	Catenulaceae	Amphora
ASV001313	3.467417525	0.000000407	2.29E-06	Herzelia_Marina		Nanoarchaeota	Nanoarchaeia	Woesearchaeales	NA	NA		2.739792838	2.64E-05	9.69E-05	Herzelia_Marina	Chloroflexi	Anaerolineae	Anaerolineales	Anaerolineaceae	NA		ASV000937	3.042420772	3.06E-05	1.35E-04	Sdot Yam	Bacillariophyta	Bacillariophyceae	Uncl.	Bacillariophyceae	Uncl.
ASV000524	3.459731705	0.000000325	2.05E-06	Sdot_Yam		Thermoplasmatota	Thermoplasmata	Marine_Benthic_Group_D_and_DHVEG-1	NA	NA		2.80769594	4.47E-09	1.00E-07	Herzelia_Marina	Chloroflexi	Anaerolineae	Anaerolineales	Anaerolineaceae	NA		ASV000923	2.71977958	1.24E-06	1.11E-05	Sdot Yam	Bacillariophyta	Bacillariophyceae	Uncl.	Uncl.	Uncl.
ASV000168	3.451087955	0.0000108	4.07E-05	Sdot_Yam		Crenarchaeota	Bathyarchaeia	NA	NA	NA		2.772202301	5.25E-08	5.29E-07	Herzelia_Marina	Chloroflexi	Anaerolineae	Anaerolineales	Anaerolineaceae	NA		ASV000012	4.322189214	2.14E-09	1.77E-07	Sdot Yam	Bacillariophyta	Bacillariophyceae	Uncl.	Uncl.	Uncl.
ASV000879	3.446986743	0.000000958	5.32E-06	Herzelia_Marina		Crenarchaeota	Bathyarchaeia	NA	NA	NA		3.378215072	3.03E-08	3.88E-07	Herzelia_Marina	Chloroflexi	Anaerolineae	Anaerolineales	Anaerolineaceae	NA		ASV000720	3.217908526	8.58E-09	2.93E-07	Sdot Yam	Bacillariophyta	Bacillariophyceae	Uncl.	Uncl.	Uncl.
ASV000300	3.436725539	0.00000111	5.78E-06	Sdot_Yam		Thermoplasmatota	Thermoplasmata	Marine_Benthic_Group_D_and_DHVEG-1	NA	NA		3.179508242	1.58E-08	2.34E-07	Herzelia_Marina	Chloroflexi	Anaerolineae	Anaerolineales	Anaerolineaceae	NA		ASV001371	2.715983256	3.06E-05	1.35E-04	Sdot Yam	Bacillariophyta	Bacillariophyceae	Uncl.	Uncl.	Uncl.
ASV000025	3.434014164	2.31E-08	3.90E-07	Sdot_Yam		Thermoplasmatota	Thermoplasmata	Marine_Benthic_Group_D_and_DHVEG-1	NA	NA		3.029982274	8.58E-09	1.58E-07	Sdot_Yam	Chloroflexi	Anaerolineae	Anaerolineales	Anaerolineaceae	NA		ASV001637	2.773938651	3.06E-05	1.35E-04	Sdot Yam	Bacillariophyta	Bacillariophyceae	Uncl.	Uncl.	Uncl.
ASV001406	3.429867591	0.00000012	9.38E-07	Herzelia_Marina		Crenarchaeota	NA	NA	NA	NA		3.330896888	4.47E-09	1.00E-07	Herzelia_Marina	Chloroflexi	Anaerolineae	Anaerolineales	Anaerolineaceae	NA		ASV002010	2.985777131	0.000512998	1.35E-03	Sdot Yam	Bacillariophyta	Bacillariophyceae	Uncl.	Uncl.	Uncl.
ASV000123	3.425479738	0.0000312	0.00010128	Sdot_Yam		Nanoarchaeota	Nanoarchaeia	Woesearchaeales	NA	NA		3.083369179	3.24E-08	3.88E-07	Sdot_Yam	Chloroflexi	Anaerolineae	Anaerolineales	Anaerolineaceae	NA		ASV002953	2.728542702	0.006311614	8.19E-03	Sdot Yam	Bacillariophyta	Bacillariophyceae	Uncl.	Uncl.	Uncl.
ASV001506	3.423059853	0.000000407	2.29E-06	Herzelia_Marina		Nanoarchaeota	Nanoarchaeia	Woesearchaeales	NA	NA		2.71238214	0.000150525	4.30E-04	Herzelia_Marina	Chloroflexi	Anaerolineae	Anaerolineales	Anaerolineaceae	NA		ASV000617	2.946810133	0.006311614	8.19E-03	Sdot Yam	Bacillariophyta	Bacillariophyceae	Uncl.	Uncl.	Uncl.
ASV001470	3.42255772	0.000000407	2.29E-06	Herzelia_Marina		Nanoarchaeota	Nanoarchaeia	Woesearchaeales	NA	NA		2.791079016	2.64E-05	9.69E-05	Herzelia_Marina	Chloroflexi	Anaerolineae	Ardenticatenales	NA	NA		ASV000002	5.059781967	4.47E-09	1.77E-07	Herzelia_Marina	Bacillariophyta	Coscinodiscophyceae	�Thalassiosirales	�Thalassiosiraceae	Thalassiosira
ASV000256	3.414583977	0.000223309	0.000554332	Sdot_Yam		Thermoplasmatota	Thermoplasmata	Marine_Benthic_Group_D_and_DHVEG-1	NA	NA		2.831140753	2.64E-05	9.69E-05	Herzelia_Marina	Chloroflexi	Anaerolineae	NA	NA	NA		ASV000122	3.935028174	6.04E-09	2.30E-07	Herzelia_Marina	Bacillariophyta	Coscinodiscophyceae	�Thalassiosirales	Stephanodiscaceae	Cyclotella
ASV001814	3.413542053	0.000197667	0.000534715	Herzelia_Marina		Thermoplasmatota	Thermoplasmata	NA	NA	NA		2.757361009	1.44E-06	8.05E-06	Herzelia_Marina	Chloroflexi	Anaerolineae	NA	NA	NA		ASV000845	3.027596171	5.25E-08	9.11E-07	Herzelia_Marina	Bacillariophyta	Coscinodiscophyceae	Thalassiosirales	Skeletonemataceae	Skeletonema
ASV000437	3.409608136	0.0000854	0.000238668	Sdot_Yam		Thermoplasmatota	Thermoplasmata	Marine_Benthic_Group_D_and_DHVEG-1	NA	NA		2.783063649	5.25E-08	5.29E-07	Herzelia_Marina	Chloroflexi	Anaerolineae	SBR1031	A4b	NA		ASV000422	2.982397718	0.013801327	1.43E-02	Sdot Yam	Bacillariophyta	Coscinodiscophyceae	Thalassiosirales	Uncl.	Uncl.
ASV000595	3.406094601	0.000000325	2.05E-06	Sdot_Yam		Thermoplasmatota	Thermoplasmata	Marine_Benthic_Group_D_and_DHVEG-1	NA	NA		2.957576675	4.47E-09	1.00E-07	Herzelia_Marina	Chloroflexi	Anaerolineae	SBR1031	NA	NA		ASV000441	3.210027951	1.65E-06	1.27E-05	Herzelia_Marina	Bacillariophyta	Mediophyceae	Lithodesmiales	Lithodesmiaceae	Lithodesmium
ASV001456	3.405357587	0.000000407	2.29E-06	Herzelia_Marina		Asgardarchaeota	NA	NA	NA	NA		2.839324719	1.66E-07	1.32E-06	Herzelia_Marina	Chloroflexi	Anaerolineae	SBR1031	NA	NA		ASV000563	2.732296659	0.006311614	8.19E-03	Sdot Yam	Bacillariophyta	Mediophyceae	Uncl.	Mediophyceae	Uncl.
ASV000024	3.403091472	2.31E-08	3.90E-07	Sdot_Yam		Thermoplasmatota	Thermoplasmata	NA	NA	NA		2.855721269	0.000296493	7.76E-04	Herzelia_Marina	Chloroflexi	Anaerolineae	SBR1031	NA	NA		ASV000137	3.902021086	5.25E-08	9.11E-07	Herzelia_Marina	Bacillariophyta	Mediophyceae	Uncl.	Uncl.	Uncl.
ASV000272	3.391981723	0.00000356	1.56E-05	Sdot_Yam		Thermoplasmatota	Thermoplasmata	Marine_Benthic_Group_D_and_DHVEG-1	NA	NA		2.842967629	4.47E-09	1.00E-07	Herzelia_Marina	Chloroflexi	Anaerolineae	SBR1031	NA	NA		ASV001783	2.889447535	3.06E-05	1.35E-04	Sdot Yam	Bacillariophyta	Uncl.	Uncl.	Uncl.	Uncl.
ASV000549	3.387275123	0.000559	0.001209733	Sdot_Yam		Nanoarchaeota	Nanoarchaeia	Woesearchaeales	NA	NA		3.047887669	4.47E-09	1.00E-07	Herzelia_Marina	Chloroflexi	Anaerolineae	SBR1031	NA	NA		ASV001561	3.129036277	0.029597109	3.00E-02	Sdot Yam	Bacillariophyta	Uncl.	Uncl.	Uncl.	Uncl.
ASV000205	3.386194362	8.94E-08	8.20E-07	Sdot_Yam		Thermoplasmatota	Thermoplasmata	Marine_Benthic_Group_D_and_DHVEG-1	NA	NA		2.717785335	5.02E-07	3.20E-06	Herzelia_Marina	Chloroflexi	Dehalococcoidia	MSBL5	NA	NA		ASV001665	3.045008692	0.001221213	2.63E-03	Sdot Yam	Bacillariophyta	Uncl.	Uncl.	Uncl.	Uncl.
ASV001423	3.385660691	3.33E-08	3.90E-07	Herzelia_Marina		Nanoarchaeota	Nanoarchaeia	Woesearchaeales	NA	NA		3.040195365	1.65E-08	2.42E-07	Herzelia_Marina	Chloroflexi	KD4-96	NA	NA	NA		ASV000784	2.915243053	0.000208156	6.31E-04	Sdot Yam	Bacillariophyta	Uncl.	Uncl.	Uncl.	Uncl.
ASV000259	3.380518525	0.00000356	1.56E-05	Sdot_Yam		Thermoplasmatota	Thermoplasmata	NA	NA	NA		2.802259294	5.25E-08	5.29E-07	Herzelia_Marina	Chloroflexi	NA	NA	NA	NA		ASV001925	2.859530643	3.89E-07	4.64E-06	Sdot Yam	Bacillariophyta	Uncl.	Uncl.	Uncl.	Uncl.
ASV000517	3.368870614	0.00000111	5.78E-06	Sdot_Yam		Nanoarchaeota	Nanoarchaeia	Woesearchaeales	NA	NA		2.888334567	0.006776361	8.19E-03	Sdot_Yam	Desulfobacterota	Desulfobacteria	Desulfatiglandales	Desulfatiglandaceae	Desulfatiglans		ASV000045	3.987223498	0.006311614	8.19E-03	Sdot Yam	Cercozoa	Uncl.	Cercomonadida	Cercomonadidae	Massisteria
ASV000153	3.36809378	0.0000854	0.000238668	Sdot_Yam		Thermoplasmatota	Thermoplasmata	NA	NA	NA		3.148386993	1.44E-06	8.05E-06	Herzelia_Marina	Desulfobacterota	Desulfobacteria	Desulfatiglandales	Desulfatiglandaceae	Desulfatiglans		ASV002106	2.841403774	0.000208156	6.31E-04	Sdot Yam	Cercozoa	Uncl.	Uncl.	Uncl.	Uncl.
ASV000096	3.363577323	0.00000111	5.78E-06	Sdot_Yam		Thermoplasmatota	Thermoplasmata	Marine_Benthic_Group_D_and_DHVEG-1	NA	NA		2.79200161	2.64E-05	9.69E-05	Herzelia_Marina	Desulfobacterota	Desulfobacteria	Desulfatiglandales	Desulfatiglandaceae	Desulfatiglans		ASV000878	2.720283927	0.0028162	4.88E-03	Sdot Yam	Cercozoa	Uncl.	Uncl.	Uncl.	Uncl.
ASV001327	3.356302755	0.0000477	0.000152496	Herzelia_Marina		Crenarchaeota	NA	NA	NA	NA		3.294694966	2.81E-06	1.55E-05	Herzelia_Marina	Desulfobacterota	Desulfobacteria	Desulfatiglandales	Desulfatiglandaceae	Desulfatiglans		ASV000231	3.568315403	1.42E-08	3.55E-07	Sdot Yam	Chlorophyta	Chlorodendrophyceae	Chlorodendrales	Chlorodendraceae	Tetraselmis
ASV000663	3.354849027	0.000041	0.000132076	Herzelia_Marina		Crenarchaeota	Bathyarchaeia	NA	NA	NA		2.728917132	6.10E-06	2.84E-05	Sdot_Yam	Desulfobacterota	Desulfobacteria	Desulfatiglandales	Desulfatiglandaceae	Desulfatiglans		ASV000420	2.733215739	1.43E-06	1.11E-05	Herzelia_Marina	Chlorophyta	Chlorophyceae	Chaetopeltidales	Chaetopeltidales	Floydiella
ASV001852	3.354463177	0.001078727	0.002276114	Herzelia_Marina		Nanoarchaeota	Nanoarchaeia	Woesearchaeales	NA	NA		2.721376324	1.44E-06	8.05E-06	Herzelia_Marina	Desulfobacterota	Desulfobacteria	Desulfatiglandales	Desulfatiglandaceae	Desulfatiglans		ASV001330	2.783823511	6.42E-05	2.52E-04	Herzelia_Marina	Chlorophyta	Chlorophyceae	Chaetopeltidales	Chaetopeltidales	Floydiella
ASV000157	3.347139442	0.003148451	0.005210378	Herzelia_Marina		Crenarchaeota	Bathyarchaeia	NA	NA	NA		2.729626322	0.001588179	2.76E-03	Herzelia_Marina	Desulfobacterota	Desulfobacteria	Desulfobacterales	Desulfobacteraceae	NA		ASV001521	2.768491841	9.12E-06	5.67E-05	Sdot Yam	Chlorophyta	Prasinophytae	Uncl.	Uncl.	Uncl.
ASV001849	3.34107105	0.010579882	0.01449581	Herzelia_Marina		Nanoarchaeota	Nanoarchaeia	Woesearchaeales	NA	NA		2.861509126	6.42E-05	2.08E-04	Herzelia_Marina	Desulfobacterota	Desulfobacteria	Desulfobacterales	Desulfosarcinaceae	Desulfosarcina		ASV000430	2.814546496	1.24E-06	1.11E-05	Sdot Yam	Chlorophyta	Pyramimonadophyceae	Pyramimonadales	Pyramimonadaceae	Pyramimonas
ASV001067	3.338621301	0.00000356	1.56E-05	Sdot_Yam		Thermoplasmatota	Thermoplasmata	Marine_Benthic_Group_D_and_DHVEG-1	NA	NA		3.02337943	2.64E-05	9.69E-05	Herzelia_Marina	Desulfobacterota	Desulfobacteria	Desulfobacterales	Desulfosarcinaceae	Desulfosarcina		ASV001523	2.746547094	0.0028162	4.88E-03	Sdot Yam	Chordata	Chondrichthyes	Uncl.	Uncl.	Uncl.
ASV000193	3.330794526	0.00000356	1.56E-05	Sdot_Yam		Thermoplasmatota	Thermoplasmata	SG8-5	NA	NA		3.381355099	4.47E-09	1.00E-07	Herzelia_Marina	Desulfobacterota	Desulfobacteria	Desulfobacterales	Desulfosarcinaceae	LCP-80		ASV002181	3.054480291	1.15E-07	1.83E-06	Sdot Yam	Chytridiomycota	Uncl.	Uncl.	Uncl.	Uncl.
ASV001878	3.330726911	0.0000013	6.31E-06	Herzelia_Marina		Nanoarchaeota	Nanoarchaeia	Woesearchaeales	NA	NA		2.936928453	9.61E-07	6.05E-06	Herzelia_Marina	Desulfobacterota	Desulfobacteria	Desulfobacterales	Desulfosarcinaceae	LCP-80		ASV000697	3.220782645	1.58E-08	3.55E-07	Herzelia_Marina	Ciliophora	Intramacronucleata	Spirotrichea	Oligotrichia	Uncl.
ASV000354	3.313364022	8.94E-08	8.20E-07	Sdot_Yam		Thermoplasmatota	Thermoplasmata	JdFR-43	NA	NA		3.563575826	0.003484845	5.08E-03	Sdot_Yam	Desulfobacterota	Desulfobacteria	Desulfobacterales	Desulfosarcinaceae	NA		ASV000590	3.357257014	4.47E-09	1.77E-07	Herzelia_Marina	Ciliophora	Intramacronucleata	Spirotrichea	Oligotrichia	Uncl.
ASV000371	3.301160782	0.001343681	0.002520148	Sdot_Yam		Thermoplasmatota	Thermoplasmata	NA	NA	NA		2.831898289	1.44E-06	8.05E-06	Herzelia_Marina	Desulfobacterota	Desulfobacteria	Desulfobacterales	Desulfosarcinaceae	NA		ASV001044	3.016437446	4.47E-09	1.77E-07	Herzelia_Marina	Ciliophora	Intramacronucleata	Spirotrichea	Oligotrichia	Uncl.
ASV000224	3.28854866	0.0000854	0.000238668	Sdot_Yam		Thermoplasmatota	Thermoplasmata	Marine_Benthic_Group_D_and_DHVEG-1	NA	NA		2.891089085	3.97E-06	1.86E-05	Herzelia_Marina	Desulfobacterota	Desulfobacteria	Desulfobacterales	Desulfosarcinaceae	NA		ASV004580	2.727764675	0.006311614	8.19E-03	Sdot Yam	Ciliophora	Litostomatea	Pleurostomatida	Uncl.	Uncl.
ASV000509	3.288217441	0.001343681	0.002520148	Sdot_Yam		Nanoarchaeota	Nanoarchaeia	Woesearchaeales	SCGC_AAA286-E23	NA		2.778056299	5.40E-07	3.41E-06	Sdot_Yam	Desulfobacterota	Desulfobacteria	Desulfobacterales	Desulfosarcinaceae	NA		ASV001594	2.740605825	1.44E-06	1.11E-05	Herzelia_Marina	Ciliophora	Spirotrichea	�Choreotrichida	�Strombidinopsidae	Parastrombidinopsis
ASV000425	3.287813202	0.001343681	0.002520148	Sdot_Yam		Nanoarchaeota	Nanoarchaeia	Woesearchaeales	NA	NA		2.775684547	0.001221213	2.31E-03	Sdot_Yam	Desulfobacterota	Desulfobacteria	Desulfobacterales	Desulfosarcinaceae	NA		ASV000934	2.910236898	1.44E-06	1.11E-05	Herzelia_Marina	Ciliophora	Spirotrichea	Sporadotrichida	Trachelostylidae	Spirotrachelostyla
ASV000160	3.287406785	0.0000108	4.07E-05	Sdot_Yam		Thermoplasmatota	Thermoplasmata	Marine_Benthic_Group_D_and_DHVEG-1	NA	NA		2.941049954	0.000512998	1.13E-03	Sdot_Yam	Desulfobacterota	Desulfobacteria	Desulfobacterales	Desulfosarcinaceae	NA		ASV002384	2.771197093	0.006616323	8.19E-03	Herzelia_Marina	Ciliophora	Spirotrichea	Tintinnida	Codonellidae	Tintinnopsis
ASV002032	3.267646659	0.000197667	0.000534715	Herzelia_Marina		Nanoarchaeota	Nanoarchaeia	Woesearchaeales	NA	NA		2.756218847	2.64E-05	9.69E-05	Herzelia_Marina	Desulfobacterota	Desulfobacteria	Desulfobacterales	Desulfosarcinaceae	NA		ASV000409	3.200461242	3.97E-06	2.52E-05	Herzelia_Marina	Ciliophora	Spirotrichea	Tintinnida	Codonellidae	Tintinnopsis
ASV000347	3.265167394	0.0000312	0.00010128	Sdot_Yam		Thermoplasmatota	Thermoplasmata	Marine_Benthic_Group_D_and_DHVEG-1	NA	NA		2.765477825	5.25E-08	5.29E-07	Herzelia_Marina	Desulfobacterota	Desulfobacteria	Desulfobacterales	Desulfosarcinaceae	SEEP-SRB1		ASV000658	3.282308874	1.58E-08	3.55E-07	Herzelia_Marina	Ciliophora	Spirotrichea	Tintinnida	Codonellidae	Tintinnopsis
ASV002148	3.261853496	0.0000306	0.00010128	Herzelia_Marina		Nanoarchaeota	Nanoarchaeia	Woesearchaeales	NA	NA		3.160138161	1.04E-05	4.36E-05	Herzelia_Marina	Desulfobacterota	Desulfobacteria	Desulfobacterales	Desulfosarcinaceae	SEEP-SRB1		ASV001770	2.726925975	3.97E-06	2.52E-05	Herzelia_Marina	Ciliophora	Spirotrichea	Uncl.	Strombidiidae	Strombidium
ASV002104	3.261641837	0.0000013	6.31E-06	Herzelia_Marina		Crenarchaeota	NA	NA	NA	NA		3.376318621	2.14E-09	1.00E-07	Sdot_Yam	Desulfobacterota	Desulfobacteria	Desulfobacterales	Desulfosarcinaceae	Sva0081_sediment_group		ASV002215	3.396880743	0.000208156	6.31E-04	Sdot Yam	Ciliophora	Spirotrichea	Uncl.	Uncl.	Uncl.
ASV000073	3.260941679	0.0000854	0.000238668	Sdot_Yam		Nanoarchaeota	Nanoarchaeia	Woesearchaeales	NA	NA		2.748144252	0.01416684	1.48E-02	Sdot_Yam	Desulfobacterota	Desulfobacteria	Desulfobacterales	Desulfosarcinaceae	Sva0081_sediment_group		ASV001303	2.784218801	1.04E-05	5.81E-05	Herzelia_Marina	Ciliophora	Spirotrichea	Uncl.	Uncl.	Uncl.
ASV000540	3.253115665	0.00000356	1.56E-05	Sdot_Yam		Thermoplasmatota	Thermoplasmata	Marine_Benthic_Group_D_and_DHVEG-1	NA	NA		2.884048123	0.025576792	2.64E-02	Herzelia_Marina	Desulfobacterota	Desulfobacteria	Desulfobacterales	Desulfosarcinaceae	Sva0081_sediment_group		ASV000567	3.234779711	1.44E-06	1.11E-05	Herzelia_Marina	Ciliophora	Uncl.	Uncl.	Uncl.	Uncl.
ASV000539	3.233985555	0.000559	0.001209733	Sdot_Yam		Crenarchaeota	NA	NA	NA	NA		2.79127889	0.007010299	8.46E-03	Sdot_Yam	Desulfobacterota	Desulfobacteria	Desulfobacterales	Desulfosarcinaceae	Sva0081_sediment_group		ASV001535	3.011824212	0.006311614	8.19E-03	Sdot Yam	Discosea	�Flabellinia	Dactylopodida	Paramoebidae	Paramoeba
ASV002368	3.233171897	0.0000013	6.31E-06	Herzelia_Marina		Crenarchaeota	Bathyarchaeia	NA	NA	NA		3.2791682	8.14E-05	2.51E-04	Sdot_Yam	Desulfobacterota	Desulfobacteria	Desulfobacterales	Desulfosarcinaceae	Sva0081_sediment_group		ASV002764	2.722658205	0.006311614	8.19E-03	Sdot Yam	Discosea	�Flabellinia	Dactylopodida	Paramoebidae	Paramoeba
ASV000085	3.229104641	0.016977918	0.0210108	Sdot_Yam		Crenarchaeota	Nitrososphaeria	Nitrososphaerales	Nitrososphaeraceae	NA		3.711281841	3.17E-09	1.00E-07	Sdot_Yam	Desulfobacterota	Desulfobacteria	Desulfobacterales	Desulfosarcinaceae	Sva0081_sediment_group		ASV000580	3.242384948	3.89E-07	4.64E-06	Sdot Yam	Endomyxa	Phytomyxea	Plasmodiophorida	Plasmodiophoridae	Phagomyxa
ASV000586	3.223288461	0.0000108	4.07E-05	Sdot_Yam		Thermoplasmatota	Thermoplasmata	Marine_Benthic_Group_D_and_DHVEG-1	NA	NA		2.712062839	1.15E-07	1.03E-06	Sdot_Yam	Desulfobacterota	Desulfobacteria	Desulfobacterales	Desulfosarcinaceae	Sva0081_sediment_group		ASV001201	2.806789154	1.66E-07	2.08E-06	Herzelia_Marina	Euglenozoa	Euglenida	Eutreptiales�	Uncl.	Eutreptiella
ASV002261	3.222422338	0.000470862	0.00112262	Herzelia_Marina		Nanoarchaeota	Nanoarchaeia	Woesearchaeales	NA	NA		2.786446197	0.012414359	1.42E-02	Herzelia_Marina	Desulfobacterota	Desulfobacteria	Desulfobacterales	Desulfosarcinaceae	Sva0081_sediment_group		ASV002352	2.708690929	3.79E-06	2.52E-05	Sdot Yam	Euglenozoa	Euglenida	Petalomonadida	Scytomonadidae	Petalomonas
ASV000751	3.215384055	0.000000325	2.05E-06	Sdot_Yam		Thermoplasmatota	Thermoplasmata	Marine_Benthic_Group_D_and_DHVEG-1	NA	NA		3.377510334	2.14E-09	1.00E-07	Sdot_Yam	Desulfobacterota	Desulfobacteria	Desulfobacterales	Desulfosarcinaceae	Sva0081_sediment_group		ASV001512	2.887872731	0.001221213	2.63E-03	Sdot Yam	Euglenozoa	Euglenida	Petalomonadida	Uncl.	Notosolenus
ASV001975	3.214973485	0.0000306	0.00010128	Herzelia_Marina		Nanoarchaeota	Nanoarchaeia	Woesearchaeales	NA	NA		3.41976604	3.62E-07	2.82E-06	Herzelia_Marina	Desulfobacterota	Desulfobacteria	Desulfobacterales	Desulfosarcinaceae	Sva0081_sediment_group		ASV003296	3.046915736	0.000512998	1.35E-03	Sdot Yam	Euglenozoa	Euglenida	Petalomonadida	Uncl.	Notosolenus
ASV000458	3.212271898	0.000223309	0.000554332	Sdot_Yam		Crenarchaeota	Bathyarchaeia	NA	NA	NA		2.740093662	0.0028162	4.49E-03	Sdot_Yam	Desulfobacterota	Desulfobacteria	Desulfobacterales	Desulfosarcinaceae	Sva0081_sediment_group		ASV001683	2.728260162	3.79E-06	2.52E-05	Sdot Yam	Foraminifera	Uncl.	Rotaliida	Uncl.	Uncl.
ASV002219	3.211605764	0.010579882	0.01449581	Herzelia_Marina		Nanoarchaeota	Nanoarchaeia	Woesearchaeales	NA	NA		2.769795172	8.46E-08	8.20E-07	Herzelia_Marina	Desulfobacterota	Desulfobacteria	Desulfobacterales	Desulfosarcinaceae	Sva0081_sediment_group		ASV000043	3.767313206	0.01700735	1.76E-02	Sdot Yam	Foraminifera	Uncl.	Rotaliida	Uncl.	Uncl.
ASV000401	3.205414522	0.000559	0.001209733	Sdot_Yam		Nanoarchaeota	Nanoarchaeia	Woesearchaeales	NA	NA		3.109736969	4.91E-06	2.29E-05	Herzelia_Marina	Desulfobacterota	Desulfobacteria	Desulfobacterales	Desulfosarcinaceae	Sva0081_sediment_group		ASV000926	2.923935916	0.013033514	1.40E-02	Herzelia_Marina	Foraminifera	Uncl.	Rotaliida	Uncl.	Virgulinella
ASV000614	3.200701065	0.00000356	1.56E-05	Sdot_Yam		Thermoplasmatota	Thermoplasmata	Marine_Benthic_Group_D_and_DHVEG-1	NA	NA		3.050556827	0.000208156	5.50E-04	Sdot_Yam	Desulfobacterota	Desulfobacteria	Desulfobacterales	Desulfosarcinaceae	Sva0081_sediment_group		ASV000647	3.126491928	5.02E-07	4.96E-06	Herzelia_Marina	Foraminifera	Uncl.	Rotaliida	Uncl.	Virgulinella
ASV000392	3.194449474	0.000223309	0.000554332	Sdot_Yam		Thermoplasmatota	Thermoplasmata	Marine_Benthic_Group_D_and_DHVEG-1	NA	NA		3.143888313	2.14E-09	1.00E-07	Sdot_Yam	Desulfobacterota	Desulfobacteria	Desulfobacterales	Desulfosarcinaceae	Sva0081_sediment_group		ASV000173	3.280328285	3.79E-06	2.52E-05	Sdot Yam	Foraminifera	Uncl.	Uncl.	Uncl.	Uncl.
ASV005224	3.192724516	0.015161091	0.01881759	Sdot_Yam		Thermoplasmatota	Thermoplasmata	Marine_Benthic_Group_D_and_DHVEG-1	NA	NA		3.09675675	8.58E-09	1.58E-07	Sdot_Yam	Desulfobacterota	Desulfobacteria	Desulfobacterales	Desulfosarcinaceae	Sva0081_sediment_group		ASV001710	3.009646316	0.001221213	2.63E-03	Sdot Yam	Foraminifera	Uncl.	Uncl.	Uncl.	Uncl.
ASV002564	3.190827537	0.0000013	6.31E-06	Herzelia_Marina		Nanoarchaeota	Nanoarchaeia	Woesearchaeales	NA	NA		3.791972905	2.14E-09	1.00E-07	Sdot_Yam	Desulfobacterota	Desulfobacteria	Desulfobacterales	Desulfosarcinaceae	Sva0081_sediment_group		ASV000615	2.94145026	1.54E-08	3.55E-07	Herzelia_Marina	Fungi	Uncl.	Uncl.	Uncl.	Uncl.
ASV000049	3.183595332	0.000000325	2.05E-06	Sdot_Yam		Thermoplasmatota	Thermoplasmata	Marine_Benthic_Group_D_and_DHVEG-1	NA	NA		3.078162362	6.04E-09	1.31E-07	Herzelia_Marina	Desulfobacterota	Desulfobulbia	Desulfobulbales	Desulfobulbaceae	NA		ASV000140	3.808261408	0.000150525	4.93E-04	Herzelia_Marina	Gastrotricha	Uncl.	Chaetonotida	Chaetonotidae	Chaetonotus
ASV002277	3.182008954	0.0000306	0.00010128	Herzelia_Marina		Crenarchaeota	Bathyarchaeia	NA	NA	NA		2.828203384	1.58E-08	2.34E-07	Herzelia_Marina	Desulfobacterota	Desulfobulbia	Desulfobulbales	Desulfobulbaceae	NA		ASV000089	3.602039642	0.001221213	2.63E-03	Sdot Yam	Gastrotricha	Uncl.	Macrodasyida	Thaumastodermatidae	Tetranchyroderma
ASV000295	3.181085692	0.0000312	0.00010128	Sdot_Yam		Nanoarchaeota	Nanoarchaeia	Woesearchaeales	NA	NA		2.950497385	4.47E-09	1.00E-07	Herzelia_Marina	Desulfobacterota	Desulfobulbia	Desulfobulbales	Desulfobulbaceae	NA		ASV001137	3.083176442	3.06E-05	1.35E-04	Sdot Yam	Imbricatea	Uncl.	Euglyphida	Cyphoderiidae	Cyphoderia
ASV002146	3.1695	0.0000013	6.31E-06	Herzelia_Marina		Nanoarchaeota	Nanoarchaeia	Woesearchaeales	NA	NA		2.736037429	4.47E-09	1.00E-07	Herzelia_Marina	Desulfobacterota	Desulfobulbia	Desulfobulbales	Desulfobulbaceae	NA		ASV000654	3.030561495	5.25E-08	9.11E-07	Herzelia_Marina	Mucoromycota	Glomeromycetes	Glomerales	Glomeraceae	Uncl.
ASV000677	3.160810788	0.010290248	0.01449581	Herzelia_Marina		Asgardarchaeota	Odinarchaeia	NA	NA	NA		2.947113978	8.58E-09	1.58E-07	Sdot_Yam	Desulfobacterota	Desulfobulbia	Desulfobulbales	Desulfobulbaceae	NA		ASV001397	2.764098993	1.58E-08	3.55E-07	Herzelia_Marina	Mucoromycota	Glomeromycetes	Uncl.	Uncl.	Uncl.
ASV000211	3.160623019	0.0000854	0.000238668	Sdot_Yam		Thermoplasmatota	Thermoplasmata	Marine_Benthic_Group_D_and_DHVEG-1	NA	NA		2.753683641	0.000964666	1.97E-03	Herzelia_Marina	Desulfobacterota	Desulfobulbia	Desulfobulbales	Desulfobulbaceae	NA		ASV002306	2.768720116	8.14E-05	2.97E-04	Sdot Yam	Mucoromycota	Uncl.	Uncl.	Uncl.	Uncl.
ASV000019	3.155785015	0.00000356	1.56E-05	Sdot_Yam		Crenarchaeota	NA	NA	NA	NA		3.270570738	4.68E-07	3.20E-06	Herzelia_Marina	Desulfobacterota	Desulfobulbia	Desulfobulbales	Desulfobulbaceae	NA		ASV000099	4.121672668	1.10E-05	5.88E-05	Sdot Yam	Nematoda	Chromadorea	Chromadorida	Chromadoridae	ChromadoritaChromadoritaleuckarti
ASV000708	3.151518663	0.0000108	4.07E-05	Sdot_Yam		Thermoplasmatota	Thermoplasmata	Marine_Benthic_Group_D_and_DHVEG-1	NA	NA		2.843566803	3.16E-08	3.88E-07	Herzelia_Marina	Desulfobacterota	Desulfobulbia	Desulfobulbales	Desulfobulbaceae	NA		ASV000041	4.290510665	1.15E-07	1.83E-06	Sdot Yam	Nematoda	Chromadorea	Chromadorida	Chromadoridae	ChromadoritaChromadoritaleuckarti
ASV000013	3.143374934	0.000223309	0.000554332	Sdot_Yam		Thermoplasmatota	Thermoplasmata	Marine_Benthic_Group_D_and_DHVEG-1	NA	NA		3.287441053	3.17E-07	2.49E-06	Herzelia_Marina	Desulfobacterota	Desulfobulbia	Desulfobulbales	Desulfocapsaceae	NA		ASV000438	3.082345158	0.013801327	1.43E-02	Sdot Yam	Nematoda	Chromadorea	Desmodorida	Monoposthiidae	Monoposthia
ASV002942	3.143200589	0.000197667	0.000534715	Herzelia_Marina		Thermoplasmatota	Thermoplasmata	NA	NA	NA		2.778315471	5.02E-07	3.20E-06	Herzelia_Marina	Desulfobacterota	Desulfobulbia	Desulfobulbales	NA	NA		ASV000083	3.907812164	0.0028162	4.88E-03	Sdot Yam	Nematoda	Chromadorea	Desmodorida	Monoposthiidae	Monoposthia
ASV000651	3.142402234	0.010579882	0.01449581	Herzelia_Marina		Crenarchaeota	NA	NA	NA	NA		2.895263172	5.02E-07	3.20E-06	Herzelia_Marina	Desulfobacterota	Desulfuromonadia	NA	NA	NA		ASV000762	2.909422438	0.0028162	4.88E-03	Sdot Yam	Nematoda	Chromadorea	Desmodorida	Uncl.	Uncl.
ASV002322	3.141403837	0.002383745	0.004280597	Herzelia_Marina		Crenarchaeota	NA	NA	NA	NA		3.035862862	4.47E-09	1.00E-07	Herzelia_Marina	Desulfobacterota	Desulfuromonadia	Sva1033	NA	NA		ASV001984	2.773638454	0.0028162	4.88E-03	Sdot Yam	Nematoda	Chromadorea	Monhysterida	Uncl.	Uncl.
ASV000203	3.135556259	0.001343681	0.002520148	Sdot_Yam		Thermoplasmatota	Thermoplasmata	NA	NA	NA		3.08936621	3.09E-05	1.08E-04	Sdot_Yam	Desulfobacterota	Syntrophobacteria	Syntrophobacterales	NA	NA		ASV001040	3.053710175	0.000150525	4.93E-04	Herzelia_Marina	Nematoda	Chromadorea	Monhysterida	Uncl.	Uncl.
ASV002579	3.134368697	0.001078727	0.002276114	Herzelia_Marina		Nanoarchaeota	Nanoarchaeia	Woesearchaeales	NA	NA		3.078965865	2.14E-09	1.00E-07	Sdot_Yam	Desulfobacterota	Syntrophobacteria	Syntrophobacterales	NA	NA		ASV000884	3.079743926	0.000340815	9.69E-04	Herzelia_Marina	Nematoda	Chromadorea	Monhysterida	Uncl.	Uncl.
ASV000836	3.131661067	0.00000356	1.56E-05	Sdot_Yam		Thermoplasmatota	Thermoplasmata	NA	NA	NA		2.847999788	1.15E-07	1.03E-06	Sdot_Yam	Desulfobacterota	Syntrophobacteria	Syntrophobacterales	NA	NA		ASV000765	2.822501217	0.013033514	1.40E-02	Herzelia_Marina	Nematoda	Chromadorea	Monhysterida	Xyalidae	Daptonema
ASV002743	3.130005037	0.0000112	4.11E-05	Herzelia_Marina		Crenarchaeota	Bathyarchaeia	NA	NA	NA		3.298742825	4.47E-09	1.00E-07	Herzelia_Marina	Desulfobacterota	Syntrophobacteria	Syntrophobacterales	NA	NA		ASV000788	3.349659993	0.006311614	8.19E-03	Sdot Yam	Nematoda	Uncl.	Uncl.	Uncl.	Uncl.
ASV002764	3.127599892	0.000470862	0.00112262	Herzelia_Marina		Nanoarchaeota	Nanoarchaeia	Woesearchaeales	NA	NA		2.775558192	0.006271719	8.00E-03	Sdot_Yam	Desulfobacterota	Syntrophobacteria	Syntrophobacterales	NA	NA		ASV002270	2.759836811	0.001221213	2.63E-03	Sdot Yam	Oomycota	Uncl.	Lagenidiales	Haliphthoraceae	Halodaphnea
ASV002571	3.125279409	0.0000796	0.000238668	Herzelia_Marina		Nanoarchaeota	Nanoarchaeia	Woesearchaeales	NA	NA		3.024677249	3.24E-08	3.88E-07	Sdot_Yam	Desulfobacterota	Syntrophobacteria	Syntrophobacterales	NA	NA		ASV001231	2.784046504	5.02E-07	4.96E-06	Herzelia_Marina	Oomycota	Uncl.	Lagenidiales	Haliphthoraceae	Halodaphnea
ASV001241	3.124450248	0.001078727	0.002276114	Herzelia_Marina		Crenarchaeota	Bathyarchaeia	NA	NA	NA		3.348933653	1.86E-08	2.71E-07	Sdot_Yam	Desulfobacterota	Syntrophobacteria	Syntrophobacterales	NA	NA		ASV001854	2.951925573	0.000208156	6.31E-04	Sdot Yam	Oomycota	Uncl.	Uncl.	Uncl.	Uncl.
ASV000358	3.124171232	0.000559	0.001209733	Sdot_Yam		Thermoplasmatota	Thermoplasmata	Marine_Benthic_Group_D_and_DHVEG-1	NA	NA		3.474261787	2.14E-09	1.00E-07	Sdot_Yam	Desulfobacterota	Syntrophobacteria	Syntrophobacterales	NA	NA		ASV000532	3.560213379	1.10E-05	5.88E-05	Sdot Yam	Oomycota	Uncl.	Uncl.	Uncl.	Uncl.
ASV000059	3.121305419	0.0000854	0.000238668	Sdot_Yam		Thermoplasmatota	Thermoplasmata	NA	NA	NA		3.146648584	3.61E-08	4.27E-07	Herzelia_Marina	Fusobacteriota	Fusobacteriia	Fusobacteriales	Fusobacteriaceae	NA		ASV000108	4.017075468	0.000208156	6.31E-04	Sdot Yam	Platyhelminthes	Rhabditophora	Rhabdocoela	Karkinorhynchidae	Cheliplana
ASV000382	3.121101558	0.003734946	0.006156825	Herzelia_Marina		Crenarchaeota	Bathyarchaeia	NA	NA	NA		2.970756806	4.47E-09	1.00E-07	Herzelia_Marina	Gemmatimonadota	BD2-11_terrestrial_group	NA	NA	NA		ASV000466	3.399207653	1.66E-07	2.08E-06	Herzelia_Marina	Rhizaria	Uncl.	Uncl.	Uncl.	Uncl.
ASV002657	3.118532958	0.005096664	0.008116197	Herzelia_Marina		Nanoarchaeota	Nanoarchaeia	Woesearchaeales	NA	NA		2.795332967	1.04E-05	4.36E-05	Herzelia_Marina	Gemmatimonadota	BD2-11_terrestrial_group	NA	NA	NA		ASV000073	3.291728243	0.000208156	6.31E-04	Sdot Yam	Rhizaria	Uncl.	Uncl.	Uncl.	Uncl.
ASV002470	3.113977361	0.0000306	0.00010128	Herzelia_Marina		Crenarchaeota	Nitrososphaeria	Nitrosopumilales	Nitrosopumilaceae	Candidatus_Nitrosopumilus		3.236494697	4.47E-09	1.00E-07	Herzelia_Marina	Gemmatimonadota	PAUC43f_marine_benthic_group	NA	NA	NA		ASV000909	3.132999504	0.0028162	4.88E-03	Sdot Yam	Sar	Uncl.	Uncl.	Uncl.	Uncl.
ASV002586	3.109594656	0.010579882	0.01449581	Herzelia_Marina		Nanoarchaeota	Nanoarchaeia	Woesearchaeales	NA	NA		3.400243845	1.15E-07	1.03E-06	Sdot_Yam	Gemmatimonadota	PAUC43f_marine_benthic_group	NA	NA	NA		ASV000436	3.462555806	1.24E-06	1.11E-05	Sdot Yam	Stramenopiles	Bigyra	Thraustochytrida	Thraustochytriaceae	Uncl.
ASV000033	3.107983818	0.001343681	0.002520148	Sdot_Yam		Thermoplasmatota	Thermoplasmata	Marine_Benthic_Group_D_and_DHVEG-1	NA	NA		2.828952637	2.14E-09	1.00E-07	Sdot_Yam	Gemmatimonadota	PAUC43f_marine_benthic_group	NA	NA	NA		ASV000248	4.089907467	2.14E-09	1.77E-07	Sdot Yam	Stramenopiles	Raphidophyceae	Chattonellales	Chattonellales	Chattonella
ASV002859	3.104933549	0.002383745	0.004280597	Herzelia_Marina		Nanoarchaeota	Nanoarchaeia	Woesearchaeales	NA	NA		2.749893949	3.97E-06	1.86E-05	Herzelia_Marina	Latescibacterota	Latescibacteria	Latescibacterales	Latescibacteraceae	NA		ASV000052	4.570670119	2.14E-09	1.77E-07	Sdot Yam	Stramenopiles	Raphidophyceae	Chattonellales	Chattonellales	Fibrocapsa
ASV000257	3.103469067	0.006969617	0.009936413	Sdot_Yam		Thermoplasmatota	Thermoplasmata	Marine_Benthic_Group_D_and_DHVEG-1	NA	NA		2.816153364	3.28E-06	1.79E-05	Herzelia_Marina	Latescibacterota	NA	NA	NA	NA		ASV000726	3.063369787	4.47E-09	1.77E-07	Herzelia_Marina	Stramenopiles	Uncl.	Pirsoniales	Uncl.	Pirsonia
ASV000532	3.098136255	0.001169896	0.0024562	Sdot_Yam		Thermoplasmatota	Thermoplasmata	NA	NA	NA		2.8877708	1.30E-07	1.16E-06	Herzelia_Marina	Myxococcota	Myxococcia	Myxococcales	Myxococcaceae	P3OB-42		ASV001529	2.80362107	1.04E-05	5.81E-05	Herzelia_Marina	Streptophyta	Uncl.	Uncl.	Uncl.	Uncl.
ASV002943	3.096555757	0.0000306	0.00010128	Herzelia_Marina		Asgardarchaeota	Lokiarchaeia	NA	NA	NA		2.93098279	1.66E-07	1.32E-06	Herzelia_Marina	Myxococcota	Polyangia	MidBa8	NA	NA		ASV000243	3.557488745	1.24E-06	1.11E-05	Sdot Yam	Tardigrada	Heterotardigrada	Arthrotardigrada	Batillipedidae	Batillipes
ASV000190	3.08249021	0.00000783	3.30E-05	Sdot_Yam		Crenarchaeota	Nitrososphaeria	NA	NA	NA		2.978812079	0.000203674	5.50E-04	Sdot_Yam	Myxococcota	Polyangia	Polyangiales	Sandaracinaceae	NA		ASV000249	3.28006261	0.000512998	1.35E-03	Sdot Yam	Tardigrada	Heterotardigrada	Arthrotardigrada	Halechiniscidae	Halechiniscus
ASV003528	3.077296787	0.00000393	1.71E-05	Herzelia_Marina		Nanoarchaeota	Nanoarchaeia	Woesearchaeales	NA	NA		3.218816526	3.18E-06	1.74E-05	Sdot_Yam	Myxococcota	Polyangia	Polyangiales	Sandaracinaceae	NA		ASV000206	3.985744465	0.0028162	4.88E-03	Sdot Yam	Xenacoelomorpha	Uncl.	Acoela	Uncl.	Uncl.
ASV000072	3.076243436	0.0000854	0.000238668	Sdot_Yam		Thermoplasmatota	Thermoplasmata	NA	NA	NA		2.96566175	4.47E-09	1.00E-07	Herzelia_Marina	Myxococcota	Polyangia	Polyangiales	Sandaracinaceae	NA
ASV002951	3.072821158	0.000470862	0.00112262	Herzelia_Marina		Nanoarchaeota	Nanoarchaeia	Woesearchaeales	NA	NA		3.238182564	3.24E-08	3.88E-07	Sdot_Yam	Myxococcota	Polyangia	Polyangiales	Sandaracinaceae	NA
ASV002439	3.067244371	0.000025	9.09E-05	Herzelia_Marina		Crenarchaeota	Bathyarchaeia	NA	NA	NA		3.49055076	1.58E-08	2.34E-07	Herzelia_Marina	Myxococcota	Polyangia	PS-B29	NA	NA
ASV000070	3.067184489	0.000223309	0.000554332	Sdot_Yam		Thermoplasmatota	Thermoplasmatota_cl	Thermoplasmatota_or	Thermoplasmatota_fa	NA		3.296323767	2.14E-09	1.00E-07	Sdot_Yam	NB1-j	NA	NA	NA	NA
ASV000757	3.063634713	0.0000796	0.000238668	Herzelia_Marina		Crenarchaeota	Bathyarchaeia	NA	NA	NA		2.836270981	2.14E-09	1.00E-07	Sdot_Yam	NB1-j	NA	NA	NA	NA
ASV003235	3.06123082	0.0000112	4.11E-05	Herzelia_Marina		Nanoarchaeota	Nanoarchaeia	Woesearchaeales	NA	NA		2.927439676	2.14E-09	1.00E-07	Sdot_Yam	NB1-j	NA	NA	NA	NA
ASV003344	3.059889697	0.000000407	2.29E-06	Herzelia_Marina		Nanoarchaeota	Nanoarchaeia	Woesearchaeales	NA	NA		2.846018422	2.14E-09	1.00E-07	Sdot_Yam	NB1-j	NA	NA	NA	NA
ASV000269	3.056585873	0.003111893	0.005170153	Sdot_Yam		Crenarchaeota	Bathyarchaeia	NA	NA	NA		2.828247631	3.89E-07	2.82E-06	Sdot_Yam	NB1-j	NA	NA	NA	NA
ASV003277	3.049830825	0.002383745	0.004280597	Herzelia_Marina		Asgardarchaeota	NA	NA	NA	NA		3.192692256	2.14E-09	1.00E-07	Sdot_Yam	NB1-j	NA	NA	NA	NA
ASV000301	3.040894145	0.0000854	0.000238668	Sdot_Yam		Nanoarchaeota	Nanoarchaeia	Woesearchaeales	NA	NA		2.9142648	2.14E-09	1.00E-07	Sdot_Yam	NB1-j	NA	NA	NA	NA
ASV000577	3.040377176	0.000197667	0.000534715	Herzelia_Marina		Crenarchaeota	Bathyarchaeia	NA	NA	NA		3.314507506	2.14E-09	1.00E-07	Sdot_Yam	NB1-j	NA	NA	NA	NA
ASV001216	3.038559907	0.000559	0.001209733	Sdot_Yam		Nanoarchaeota	Nanoarchaeia	Woesearchaeales	NA	NA		3.003057131	1.58E-08	2.34E-07	Herzelia_Marina	NB1-j	NA	NA	NA	NA
ASV002736	3.028245805	0.015161091	0.01881759	Sdot_Yam		Nanoarchaeota	Nanoarchaeia	Woesearchaeales	NA	NA		3.237849793	4.47E-09	1.00E-07	Herzelia_Marina	NB1-j	NA	NA	NA	NA
ASV000516	3.028224054	0.000223309	0.000554332	Sdot_Yam		Thermoplasmatota	Thermoplasmata	NA	NA	NA		2.805766021	0.00023355	6.14E-04	Sdot_Yam	NB1-j	NA	NA	NA	NA
ASV003178	3.027978414	0.005096664	0.008116197	Herzelia_Marina		Nanoarchaeota	Nanoarchaeia	Woesearchaeales	NA	NA		3.052394148	3.17E-09	1.00E-07	Sdot_Yam	Nitrospirota	37010	NA	NA	NA
ASV000036	3.019949217	0.032210172	0.03381267	Sdot_Yam		Crenarchaeota	Nitrososphaeria	Nitrosopumilales	Nitrosopumilaceae	Candidatus_Nitrosopumilus		2.776949296	2.33E-08	3.26E-07	Herzelia_Marina	Nitrospirota	Thermodesulfovibrionia	NA	NA	NA
ASV000002	3.016702244	0.015161091	0.01881759	Sdot_Yam		Crenarchaeota	Nitrososphaeria	Nitrosopumilales	Nitrosopumilaceae	Candidatus_Nitrosopumilus		3.026533593	4.47E-09	1.00E-07	Herzelia_Marina	Nitrospirota	Thermodesulfovibrionia	NA	NA	NA
ASV003167	3.015943796	0.001078727	0.002276114	Herzelia_Marina		Nanoarchaeota	Nanoarchaeia	Woesearchaeales	NA	NA		2.880879476	4.47E-09	1.00E-07	Herzelia_Marina	Nitrospirota	Thermodesulfovibrionia	NA	NA	NA
ASV003551	3.012014311	0.0000306	0.00010128	Herzelia_Marina		Nanoarchaeota	Nanoarchaeia	Woesearchaeales	NA	NA		2.882948196	0.000642469	1.41E-03	Herzelia_Marina	Nitrospirota	Thermodesulfovibrionia	NA	NA	NA
ASV000094	3.009313527	0.03304746	0.03460553	Herzelia_Marina		Crenarchaeota	Bathyarchaeia	NA	NA	NA		2.771329269	0.000199045	5.50E-04	Herzelia_Marina	Nitrospirota	Thermodesulfovibrionia	NA	NA	NA
ASV000285	3.009304941	0.006969617	0.009936413	Sdot_Yam		Crenarchaeota	Nitrososphaeria	Nitrososphaerales	Nitrososphaeraceae	NA		2.835112601	5.02E-07	3.20E-06	Herzelia_Marina	Patescibacteria	Gracilibacteria	NA	NA	NA
ASV000993	3.004365597	0.000559	0.001209733	Sdot_Yam		Nanoarchaeota	Nanoarchaeia	Woesearchaeales	NA	NA		3.45973931	4.47E-09	1.00E-07	Herzelia_Marina	Patescibacteria	Gracilibacteria	NA	NA	NA
ASV003835	2.99965907	0.000470862	0.00112262	Herzelia_Marina		Nanoarchaeota	Nanoarchaeia	Woesearchaeales	NA	NA		2.85644465	7.62E-08	7.52E-07	Herzelia_Marina	Planctomycetota	NA	NA	NA	NA
ASV000827	2.998066665	0.006969617	0.009936413	Sdot_Yam		Nanoarchaeota	Nanoarchaeia	Woesearchaeales	NA	NA		2.771398006	1.58E-08	2.34E-07	Herzelia_Marina	Planctomycetota	OM190	NA	NA	NA
ASV000838	2.997229451	0.0000854	0.000238668	Sdot_Yam		Thermoplasmatota	Thermoplasmata	Marine_Benthic_Group_D_and_DHVEG-1	NA	NA		2.744685808	5.25E-08	5.29E-07	Herzelia_Marina	Planctomycetota	OM190	NA	NA	NA
ASV000977	2.997108289	0.0000108	4.07E-05	Sdot_Yam		Thermoplasmatota	Thermoplasmata	Marine_Benthic_Group_D_and_DHVEG-1	NA	NA		2.727864963	8.58E-09	1.58E-07	Sdot_Yam	Planctomycetota	Phycisphaerae	C86	NA	NA
ASV000410	2.994420389	0.000559	0.001209733	Sdot_Yam		Nanoarchaeota	Nanoarchaeia	Woesearchaeales	NA	NA		2.742937662	1.58E-08	2.34E-07	Herzelia_Marina	Planctomycetota	Phycisphaerae	MSBL9	4572-13	NA
ASV000873	2.993774484	0.001343681	0.002520148	Sdot_Yam		Thermoplasmatota	Thermoplasmata	Marine_Benthic_Group_D_and_DHVEG-1	NA	NA		2.824713568	3.06E-05	1.07E-04	Sdot_Yam	Planctomycetota	Phycisphaerae	Phycisphaerales	Phycisphaeraceae	Urania-1B-19_marine_sediment_group
ASV000188	2.989545177	0.001343681	0.002520148	Sdot_Yam		Thermoplasmatota	Thermoplasmata	Marine_Benthic_Group_D_and_DHVEG-1	NA	NA		2.735369088	5.02E-07	3.20E-06	Herzelia_Marina	Planctomycetota	Pla3_lineage	NA	NA	NA
ASV003051	2.981175513	0.002383745	0.004280597	Herzelia_Marina		Crenarchaeota	Bathyarchaeia	NA	NA	NA		2.897084329	3.97E-06	1.86E-05	Herzelia_Marina	Planctomycetota	Planctomycetes	Pirellulales	Pirellulaceae	Pir4_lineage
ASV002061	2.980785589	0.02140906	0.02566654	Herzelia_Marina		Crenarchaeota	Bathyarchaeia	NA	NA	NA		2.830972114	0.001236229	2.33E-03	Sdot_Yam	Planctomycetota	Planctomycetes	Pirellulales	Pirellulaceae	Rhodopirellula
ASV001118	2.974086102	0.015161091	0.01881759	Sdot_Yam		Crenarchaeota	Bathyarchaeia	NA	NA	NA		2.914653669	8.14E-05	2.51E-04	Sdot_Yam	Planctomycetota	Planctomycetes	Pirellulales	Pirellulaceae	Rhodopirellula
ASV000465	2.973161234	0.001343681	0.002520148	Sdot_Yam		Nanoarchaeota	Nanoarchaeia	Woesearchaeales	NA	NA		2.738520421	0.030184746	3.05E-02	Sdot_Yam	Planctomycetota	Planctomycetes	Pirellulales	Pirellulaceae	Rubripirellula
ASV001285	2.968514564	0.0000709	0.000224961	Herzelia_Marina		Crenarchaeota	NA	NA	NA	NA		2.803148155	4.47E-09	1.00E-07	Herzelia_Marina	Planctomycetota	vadinHA49	NA	NA	NA
ASV003368	2.968199617	0.02140906	0.02566654	Herzelia_Marina		Crenarchaeota	NA	NA	NA	NA		3.105715667	3.24E-08	3.88E-07	Sdot_Yam	Proteobacteria	Alphaproteobacteria	Kiloniellales	Kiloniellaceae	NA
ASV000585	2.964029365	0.001343681	0.002520148	Sdot_Yam		Thermoplasmatota	Thermoplasmata	Marine_Benthic_Group_D_and_DHVEG-1	NA	NA		3.116129302	2.14E-09	1.00E-07	Sdot_Yam	Proteobacteria	Alphaproteobacteria	Kiloniellales	Kiloniellaceae	NA
ASV000855	2.959686824	0.000223309	0.000554332	Sdot_Yam		Nanoarchaeota	Nanoarchaeia	Woesearchaeales	NA	NA		2.791626884	2.15E-08	3.09E-07	Sdot_Yam	Proteobacteria	Alphaproteobacteria	Kiloniellales	Kiloniellaceae	NA
ASV001298	2.955918137	0.0000312	0.00010128	Sdot_Yam		Thermoplasmatota	Thermoplasmata	Marine_Benthic_Group_D_and_DHVEG-1	NA	NA		3.285224834	3.24E-08	3.88E-07	Sdot_Yam	Proteobacteria	Alphaproteobacteria	Kiloniellales	Kiloniellaceae	Pelagibius
ASV000078	2.950806118	0.006969617	0.009936413	Sdot_Yam		Thermoplasmatota	Thermoplasmata	Marine_Benthic_Group_D_and_DHVEG-1	NA	NA		3.011587564	4.47E-09	1.00E-07	Herzelia_Marina	Proteobacteria	Alphaproteobacteria	NA	NA	NA
ASV001430	2.947769702	0.0000108	4.07E-05	Sdot_Yam		Euryarchaeota	Thermococci	Methanofastidiosales	NA	NA		2.71026228	1.58E-08	2.34E-07	Herzelia_Marina	Proteobacteria	Alphaproteobacteria	NA	NA	NA
ASV003694	2.946706846	0.000197667	0.000534715	Herzelia_Marina		Nanoarchaeota	Nanoarchaeia	Woesearchaeales	NA	NA		2.815102066	4.47E-09	1.00E-07	Herzelia_Marina	Proteobacteria	Alphaproteobacteria	NA	NA	NA
ASV001022	2.944991332	0.003111893	0.005170153	Sdot_Yam		Nanoarchaeota	Nanoarchaeia	Woesearchaeales	NA	NA		3.102368866	4.47E-09	1.00E-07	Herzelia_Marina	Proteobacteria	Alphaproteobacteria	NA	NA	NA
ASV004676	2.931703581	0.0000796	0.000238668	Herzelia_Marina		Nanoarchaeota	Nanoarchaeia	Woesearchaeales	NA	NA		2.779710001	1.04E-05	4.36E-05	Herzelia_Marina	Proteobacteria	Alphaproteobacteria	NA	NA	NA
ASV000958	2.930842227	0.000223309	0.000554332	Sdot_Yam		Nanoarchaeota	Nanoarchaeia	Woesearchaeales	NA	NA		3.169603613	4.47E-09	1.00E-07	Herzelia_Marina	Proteobacteria	Alphaproteobacteria	NA	NA	NA
ASV000718	2.92816759	0.005058436	0.008116197	Sdot_Yam		Asgardarchaeota	NA	NA	NA	NA		2.968602593	0.008184736	9.87E-03	Herzelia_Marina	Proteobacteria	Alphaproteobacteria	Rhizobiales	Methyloligellaceae	Methyloceanibacter
ASV001429	2.925481084	0.006969617	0.009936413	Sdot_Yam		Nanoarchaeota	Nanoarchaeia	Woesearchaeales	SCGC_AAA286-E23	NA		2.771715682	1.15E-07	1.03E-06	Sdot_Yam	Proteobacteria	Alphaproteobacteria	Rhizobiales	Methyloligellaceae	NA
ASV000327	2.918575221	0.032210172	0.03381267	Sdot_Yam		Thermoplasmatota	Thermoplasmata	NA	NA	NA		2.87038921	7.65E-08	7.52E-07	Herzelia_Marina	Proteobacteria	Alphaproteobacteria	Rhizobiales	Rhizobiaceae	Hoeflea
ASV000377	2.91799397	0.001343681	0.002520148	Sdot_Yam		Nanoarchaeota	Nanoarchaeia	Woesearchaeales	NA	NA		3.129328288	8.58E-09	1.58E-07	Sdot_Yam	Proteobacteria	Alphaproteobacteria	Rhizobiales	Rhizobiaceae	NA
ASV004659	2.913755769	0.0000796	0.000238668	Herzelia_Marina		Crenarchaeota	Bathyarchaeia	NA	NA	NA		3.167553971	8.58E-09	1.58E-07	Sdot_Yam	Proteobacteria	Alphaproteobacteria	Rhizobiales	Rhizobiales_Incertae_Sedis	Anderseniella
ASV004391	2.901496508	0.002383745	0.004280597	Herzelia_Marina		Nanoarchaeota	Nanoarchaeia	Woesearchaeales	NA	NA		2.819762507	4.47E-09	1.00E-07	Herzelia_Marina	Proteobacteria	Alphaproteobacteria	Rhizobiales	Rhizobiales_Incertae_Sedis	Anderseniella
ASV005085	2.894106685	0.042451496	0.04255233	Herzelia_Marina		Nanoarchaeota	Nanoarchaeia	Woesearchaeales	NA	NA		3.054919279	1.58E-08	2.34E-07	Herzelia_Marina	Proteobacteria	Alphaproteobacteria	Rhodobacterales	Rhodobacteraceae	Limibaculum
ASV001010	2.892225536	0.001343681	0.002520148	Sdot_Yam		Thermoplasmatota	Thermoplasmata	Marine_Benthic_Group_D_and_DHVEG-1	NA	NA		2.879490231	1.66E-07	1.32E-06	Herzelia_Marina	Proteobacteria	Alphaproteobacteria	Rhodobacterales	Rhodobacteraceae	NA
ASV004936	2.890628505	0.002383745	0.004280597	Herzelia_Marina		Nanoarchaeota	Nanoarchaeia	Woesearchaeales	NA	NA		2.927807743	5.02E-07	3.20E-06	Herzelia_Marina	Proteobacteria	Alphaproteobacteria	Rhodobacterales	Rhodobacteraceae	NA
ASV000932	2.888261361	0.0000312	0.00010128	Sdot_Yam		Nanoarchaeota	Nanoarchaeia	Woesearchaeales	NA	NA		2.753681851	4.47E-09	1.00E-07	Herzelia_Marina	Proteobacteria	Alphaproteobacteria	Rhodobacterales	Rhodobacteraceae	NA
ASV000732	2.880794091	0.000559	0.001209733	Sdot_Yam		Hydrothermarchaeota	Hydrothermarchaeia	Hydrothermarchaeales	NA	NA		2.721454886	0.006311614	8.00E-03	Sdot_Yam	Proteobacteria	Alphaproteobacteria	Rhodobacterales	Rhodobacteraceae	NA
ASV004937	2.879275915	0.042451496	0.04255233	Herzelia_Marina		Crenarchaeota	NA	NA	NA	NA		2.810400316	2.81E-06	1.55E-05	Herzelia_Marina	Proteobacteria	Alphaproteobacteria	Rhodobacterales	Rhodobacteraceae	NA
ASV004054	2.877118758	0.005096664	0.008116197	Herzelia_Marina		Nanoarchaeota	Nanoarchaeia	Woesearchaeales	NA	NA		2.838750134	5.25E-08	5.29E-07	Herzelia_Marina	Proteobacteria	Alphaproteobacteria	Rhodobacterales	Rhodobacteraceae	NA
ASV000325	2.866894828	0.0000854	0.000238668	Sdot_Yam		Thermoplasmatota	Thermoplasmata	JdFR-43	NA	NA		2.882357125	1.04E-05	4.36E-05	Herzelia_Marina	Proteobacteria	Alphaproteobacteria	Rhodobacterales	Rhodobacteraceae	NA
ASV001376	2.866032016	0.0000854	0.000238668	Sdot_Yam		Nanoarchaeota	Nanoarchaeia	Woesearchaeales	NA	NA		2.75973018	6.42E-05	2.08E-04	Herzelia_Marina	Proteobacteria	Alphaproteobacteria	Rhodobacterales	Rhodobacteraceae	NA
ASV000290	2.865943025	0.001343681	0.002520148	Sdot_Yam		Thermoplasmatota	Thermoplasmata	Marine_Benthic_Group_D_and_DHVEG-1	NA	NA		2.949880483	0.0028162	4.49E-03	Sdot_Yam	Proteobacteria	Alphaproteobacteria	Rhodobacterales	Rhodobacteraceae	NA
ASV001280	2.863625343	0.001343681	0.002520148	Sdot_Yam		Nanoarchaeota	Nanoarchaeia	Woesearchaeales	NA	NA		3.538379166	0.0028162	4.49E-03	Sdot_Yam	Proteobacteria	Alphaproteobacteria	Rhodobacterales	Rhodobacteraceae	NA
ASV001345	2.858132046	0.000223309	0.000554332	Sdot_Yam		Thermoplasmatota	Thermoplasmata	Marine_Benthic_Group_D_and_DHVEG-1	NA	NA		3.316433427	0.001221213	2.31E-03	Sdot_Yam	Proteobacteria	Alphaproteobacteria	Rhodobacterales	Rhodobacteraceae	NA
ASV004587	2.857828151	0.002383745	0.004280597	Herzelia_Marina		Nanoarchaeota	Nanoarchaeia	Woesearchaeales	NA	NA		2.805854555	4.47E-09	1.00E-07	Herzelia_Marina	Proteobacteria	Alphaproteobacteria	Rhodobacterales	Rhodobacteraceae	NA
ASV000006	2.849751671	0.032210172	0.03381267	Sdot_Yam		Crenarchaeota	Nitrososphaeria	Nitrosopumilales	Nitrosopumilaceae	Candidatus_Nitrosopumilus		3.218916178	5.16E-08	5.29E-07	Herzelia_Marina	Proteobacteria	Alphaproteobacteria	Rhodobacterales	Rhodobacteraceae	Ruegeria
ASV000768	2.847954303	0.000559	0.001209733	Sdot_Yam		Nanoarchaeota	Nanoarchaeia	Woesearchaeales	NA	NA		2.822115056	5.02E-07	3.20E-06	Herzelia_Marina	Proteobacteria	Alphaproteobacteria	Sphingomonadales	Sphingomonadaceae	Altererythrobacter
ASV000739	2.839166351	0.000559	0.001209733	Sdot_Yam		Thermoplasmatota	Thermoplasmata	Marine_Benthic_Group_D_and_DHVEG-1	NA	NA		2.853358166	1.58E-08	2.34E-07	Herzelia_Marina	Proteobacteria	Alphaproteobacteria	Sphingomonadales	Sphingomonadaceae	Altererythrobacter
ASV011375	2.834455938	0.042451496	0.04255233	Herzelia_Marina		Crenarchaeota	Bathyarchaeia	NA	NA	NA		2.707612065	1.58E-08	2.34E-07	Herzelia_Marina	Proteobacteria	Alphaproteobacteria	Tistrellales	Geminicoccaceae	NA
ASV000402	2.833737257	0.00000356	1.56E-05	Sdot_Yam		Thermoplasmatota	Thermoplasmata	Marine_Benthic_Group_D_and_DHVEG-1	NA	NA		3.365611818	0.029597109	2.99E-02	Sdot_Yam	Proteobacteria	Gammaproteobacteria	Aeromonadales	Aeromonadaceae	Oceanisphaera
ASV001186	2.833106691	0.006969617	0.009936413	Sdot_Yam		Nanoarchaeota	Nanoarchaeia	Woesearchaeales	NA	NA		3.438303872	0.0028162	4.49E-03	Sdot_Yam	Proteobacteria	Gammaproteobacteria	Alteromonadales	Colwelliaceae	Colwellia
ASV002692	2.831901579	0.003111893	0.005170153	Sdot_Yam		Thermoplasmatota	Thermoplasmata	Marine_Benthic_Group_D_and_DHVEG-1	NA	NA		3.37763321	0.013801327	1.44E-02	Sdot_Yam	Proteobacteria	Gammaproteobacteria	Alteromonadales	Colwelliaceae	Colwellia
ASV005539	2.827429906	0.000470862	0.00112262	Herzelia_Marina		Nanoarchaeota	Nanoarchaeia	Woesearchaeales	NA	NA		3.011135914	5.25E-08	5.29E-07	Herzelia_Marina	Proteobacteria	Gammaproteobacteria	Alteromonadales	Colwelliaceae	NA
ASV000961	2.825323742	0.001343681	0.002520148	Sdot_Yam		Thermoplasmatota	Thermoplasmata	Marine_Benthic_Group_D_and_DHVEG-1	NA	NA		4.634993597	0.000512998	1.13E-03	Sdot_Yam	Proteobacteria	Gammaproteobacteria	Alteromonadales	Pseudoalteromonadaceae	Pseudoalteromonas
ASV000120	2.822882058	0.000559	0.001209733	Sdot_Yam		Nanoarchaeota	Nanoarchaeia	Woesearchaeales	NA	NA		4.670104005	0.000208156	5.50E-04	Sdot_Yam	Proteobacteria	Gammaproteobacteria	Alteromonadales	Pseudoalteromonadaceae	Pseudoalteromonas
ASV000944	2.821303376	0.001343681	0.002520148	Sdot_Yam		Nanoarchaeota	Nanoarchaeia	Woesearchaeales	NA	NA		2.968171929	3.06E-05	1.07E-04	Sdot_Yam	Proteobacteria	Gammaproteobacteria	Arenicellales	Arenicellaceae	Arenicella
ASV006671	2.820919325	0.02140906	0.02566654	Herzelia_Marina		Nanoarchaeota	Nanoarchaeia	Woesearchaeales	NA	NA		3.048786679	8.58E-09	1.58E-07	Sdot_Yam	Proteobacteria	Gammaproteobacteria	AT-s2-59	NA	NA
ASV000194	2.813628847	0.000559	0.001209733	Sdot_Yam		Nanoarchaeota	Nanoarchaeia	Woesearchaeales	NA	NA		3.03975184	1.58E-08	2.34E-07	Herzelia_Marina	Proteobacteria	Gammaproteobacteria	B2M28	NA	NA
ASV006121	2.812123894	0.002383745	0.004280597	Herzelia_Marina		Nanoarchaeota	Nanoarchaeia	Woesearchaeales	NA	NA		3.02466787	3.89E-07	2.82E-06	Sdot_Yam	Proteobacteria	Gammaproteobacteria	B2M28	NA	NA
ASV000028	2.809492283	0.006969617	0.009936413	Sdot_Yam		Thermoplasmatota	Thermoplasmata	Marine_Benthic_Group_D_and_DHVEG-1	NA	NA		3.758689221	2.14E-09	1.00E-07	Sdot_Yam	Proteobacteria	Gammaproteobacteria	B2M28	NA	NA
ASV005928	2.808019656	0.02140906	0.02566654	Herzelia_Marina		Nanoarchaeota	Nanoarchaeia	Woesearchaeales	NA	NA		3.284205054	3.24E-08	3.88E-07	Sdot_Yam	Proteobacteria	Gammaproteobacteria	B2M28	NA	NA
ASV000239	2.804064529	0.003111893	0.005170153	Sdot_Yam		Nanoarchaeota	Nanoarchaeia	Woesearchaeales	NA	NA		2.766097451	1.66E-07	1.32E-06	Herzelia_Marina	Proteobacteria	Gammaproteobacteria	B2M28	NA	NA
ASV004833	2.801169478	0.02140906	0.02566654	Herzelia_Marina		Nanoarchaeota	Nanoarchaeia	Woesearchaeales	NA	NA		3.063209616	4.47E-09	1.00E-07	Herzelia_Marina	Proteobacteria	Gammaproteobacteria	B2M28	NA	NA
ASV001183	2.800566602	0.003111893	0.005170153	Sdot_Yam		Thermoplasmatota	Thermoplasmata	Marine_Benthic_Group_D_and_DHVEG-1	NA	NA		3.27539507	4.47E-09	1.00E-07	Herzelia_Marina	Proteobacteria	Gammaproteobacteria	B2M28	NA	NA
ASV003799	2.799064598	0.02140906	0.02566654	Herzelia_Marina		Asgardarchaeota	Lokiarchaeia	NA	NA	NA		3.3634782	4.47E-09	1.00E-07	Herzelia_Marina	Proteobacteria	Gammaproteobacteria	B2M28	NA	NA
ASV004810	2.798828114	0.001078727	0.002276114	Herzelia_Marina		Nanoarchaeota	Nanoarchaeia	Woesearchaeales	NA	NA		3.670889753	3.24E-08	3.88E-07	Sdot_Yam	Proteobacteria	Gammaproteobacteria	BD7-8	NA	NA
ASV000919	2.792797545	0.014695141	0.01881759	Herzelia_Marina		Crenarchaeota	Bathyarchaeia	NA	NA	NA		3.106858263	8.14E-05	2.51E-04	Sdot_Yam	Proteobacteria	Gammaproteobacteria	BD7-8	NA	NA
ASV007544	2.791723723	0.005096664	0.008116197	Herzelia_Marina		Nanoarchaeota	Nanoarchaeia	Woesearchaeales	NA	NA		3.463552342	1.15E-07	1.03E-06	Sdot_Yam	Proteobacteria	Gammaproteobacteria	BD7-8	NA	NA
ASV001191	2.791294979	0.001343681	0.002520148	Sdot_Yam		Nanoarchaeota	Nanoarchaeia	Woesearchaeales	NA	NA		2.717737066	0.000208156	5.50E-04	Sdot_Yam	Proteobacteria	Gammaproteobacteria	Burkholderiales	Burkholderiaceae	Ralstonia
ASV004021	2.789069827	0.010579882	0.01449581	Herzelia_Marina		Crenarchaeota	Bathyarchaeia	NA	NA	NA		2.723507579	5.25E-08	5.29E-07	Herzelia_Marina	Proteobacteria	Gammaproteobacteria	Burkholderiales	Nitrosomonadaceae	NA
ASV004887	2.787958743	0.010579882	0.01449581	Herzelia_Marina		Nanoarchaeota	Nanoarchaeia	Woesearchaeales	NA	NA		3.115758122	1.15E-07	1.03E-06	Sdot_Yam	Proteobacteria	Gammaproteobacteria	Burkholderiales	Nitrosomonadaceae	NA
ASV004388	2.787255462	0.032210172	0.03381267	Sdot_Yam		Thermoplasmatota	Thermoplasmata	Marine_Group_II	NA	NA		3.044925776	3.79E-06	1.86E-05	Sdot_Yam	Proteobacteria	Gammaproteobacteria	Cellvibrionales	BD2-7	NA
ASV000351	2.779309078	0.000559	0.001209733	Sdot_Yam		Crenarchaeota	Bathyarchaeia	NA	NA	NA		2.986529722	0.012355685	1.42E-02	Sdot_Yam	Proteobacteria	Gammaproteobacteria	Cellvibrionales	Halieaceae	Halioglobus
ASV001210	2.777191665	0.003111893	0.005170153	Sdot_Yam		Thermoplasmatota	Thermoplasmata	NA	NA	NA		3.318578872	4.47E-09	1.00E-07	Herzelia_Marina	Proteobacteria	Gammaproteobacteria	Cellvibrionales	Halieaceae	Halioglobus
ASV000833	2.776878194	0.003111893	0.005170153	Sdot_Yam		Thermoplasmatota	Thermoplasmata	Marine_Benthic_Group_D_and_DHVEG-1	NA	NA		2.76331096	0.000340815	8.12E-04	Herzelia_Marina	Proteobacteria	Gammaproteobacteria	Cellvibrionales	Halieaceae	Halioglobus
ASV000503	2.776161547	0.001343681	0.002520148	Sdot_Yam		Nanoarchaeota	Nanoarchaeia	Woesearchaeales	NA	NA		3.152462253	4.47E-09	1.00E-07	Herzelia_Marina	Proteobacteria	Gammaproteobacteria	Cellvibrionales	Halieaceae	Halioglobus
ASV004597	2.773684906	0.032210172	0.03381267	Sdot_Yam		Nanoarchaeota	Nanoarchaeia	Woesearchaeales	NA	NA		2.991737225	4.47E-09	1.00E-07	Herzelia_Marina	Proteobacteria	Gammaproteobacteria	Cellvibrionales	Halieaceae	Halioglobus
ASV001239	2.771128277	0.006969617	0.009936413	Sdot_Yam		Nanoarchaeota	Nanoarchaeia	Woesearchaeales	NA	NA		2.905572018	0.000150525	4.30E-04	Herzelia_Marina	Proteobacteria	Gammaproteobacteria	Cellvibrionales	Halieaceae	Halioglobus
ASV001443	2.76573523	0.000223309	0.000554332	Sdot_Yam		Thermoplasmatota	NA	NA	NA	NA		2.846573837	8.14E-05	2.51E-04	Sdot_Yam	Proteobacteria	Gammaproteobacteria	Cellvibrionales	Halieaceae	Halioglobus
ASV000296	2.764945725	0.0000312	0.00010128	Sdot_Yam		Thermoplasmatota	Thermoplasmata	Marine_Benthic_Group_D_and_DHVEG-1	NA	NA		2.967434539	3.89E-07	2.82E-06	Sdot_Yam	Proteobacteria	Gammaproteobacteria	Cellvibrionales	Halieaceae	NA
ASV000881	2.763012248	0.000559	0.001209733	Sdot_Yam		Nanoarchaeota	Nanoarchaeia	Woesearchaeales	NA	NA		3.071462658	1.66E-07	1.32E-06	Herzelia_Marina	Proteobacteria	Gammaproteobacteria	Cellvibrionales	Halieaceae	NA
ASV005600	2.761043177	0.000470862	0.00112262	Herzelia_Marina		Nanoarchaeota	Nanoarchaeia	Woesearchaeales	NA	NA		3.361169119	5.25E-08	5.29E-07	Herzelia_Marina	Proteobacteria	Gammaproteobacteria	Cellvibrionales	Halieaceae	NA
ASV007191	2.757794061	0.005096664	0.008116197	Herzelia_Marina		Nanoarchaeota	Nanoarchaeia	Woesearchaeales	NA	NA		2.91561735	1.10E-05	4.42E-05	Sdot_Yam	Proteobacteria	Gammaproteobacteria	Cellvibrionales	Halieaceae	NA
ASV001522	2.752050949	0.015161091	0.01881759	Sdot_Yam		Nanoarchaeota	Nanoarchaeia	Woesearchaeales	SCGC_AAA286-E23	NA		2.973098201	4.47E-09	1.00E-07	Herzelia_Marina	Proteobacteria	Gammaproteobacteria	Cellvibrionales	Halieaceae	NA
ASV001037	2.751843903	0.003111893	0.005170153	Sdot_Yam		Nanoarchaeota	Nanoarchaeia	Woesearchaeales	NA	NA		3.440624614	4.47E-09	1.00E-07	Herzelia_Marina	Proteobacteria	Gammaproteobacteria	Cellvibrionales	Halieaceae	NA
ASV001505	2.751670382	0.001343681	0.002520148	Sdot_Yam		Thermoplasmatota	Thermoplasmata	Marine_Benthic_Group_D_and_DHVEG-1	NA	NA		2.947560751	3.97E-06	1.86E-05	Herzelia_Marina	Proteobacteria	Gammaproteobacteria	Cellvibrionales	Halieaceae	NA
ASV005440	2.747987528	0.002383745	0.004280597	Herzelia_Marina		Nanoarchaeota	Nanoarchaeia	Woesearchaeales	NA	NA		2.871196133	4.47E-09	1.00E-07	Herzelia_Marina	Proteobacteria	Gammaproteobacteria	Cellvibrionales	Halieaceae	NA
ASV006623	2.736998513	0.042451496	0.04255233	Herzelia_Marina		Nanoarchaeota	Nanoarchaeia	Woesearchaeales	NA	NA		3.092909547	7.84E-09	1.58E-07	Herzelia_Marina	Proteobacteria	Gammaproteobacteria	Cellvibrionales	Halieaceae	NA
ASV005927	2.734297015	0.000470862	0.00112262	Herzelia_Marina		Nanoarchaeota	Nanoarchaeia	Woesearchaeales	NA	NA		2.773260394	3.79E-06	1.86E-05	Sdot_Yam	Proteobacteria	Gammaproteobacteria	Cellvibrionales	Halieaceae	NA
ASV009735	2.733013115	0.02140906	0.02566654	Herzelia_Marina		Nanoarchaeota	Nanoarchaeia	Woesearchaeales	NA	NA		2.721663358	0.000340815	8.12E-04	Herzelia_Marina	Proteobacteria	Gammaproteobacteria	Cellvibrionales	Halieaceae	NA
ASV001078	2.730712797	0.045433979	0.04543398	Herzelia_Marina		Crenarchaeota	Bathyarchaeia	NA	NA	NA		2.847314007	4.47E-09	1.00E-07	Herzelia_Marina	Proteobacteria	Gammaproteobacteria	Cellvibrionales	Halieaceae	Parahaliea
ASV005657	2.725936001	0.042451496	0.04255233	Herzelia_Marina		Nanoarchaeota	Nanoarchaeia	Woesearchaeales	SCGC_AAA286-E23	NA		3.206842651	3.89E-07	2.82E-06	Sdot_Yam	Proteobacteria	Gammaproteobacteria	Cellvibrionales	NA	NA
ASV004829	2.725883583	0.042451496	0.04255233	Herzelia_Marina		Crenarchaeota	Bathyarchaeia	NA	NA	NA		3.102103085	3.79E-06	1.86E-05	Sdot_Yam	Proteobacteria	Gammaproteobacteria	Cellvibrionales	NA	NA
ASV002105	2.725747313	0.001343681	0.002520148	Sdot_Yam		Nanoarchaeota	Nanoarchaeia	Woesearchaeales	NA	NA		2.999356649	3.89E-07	2.82E-06	Sdot_Yam	Proteobacteria	Gammaproteobacteria	Chromatiales	Chromatiaceae	Candidatus_Thiobios
ASV006161	2.723661159	0.005096664	0.008116197	Herzelia_Marina		Nanoarchaeota	Nanoarchaeia	Woesearchaeales	NA	NA		2.853791859	3.89E-07	2.82E-06	Sdot_Yam	Proteobacteria	Gammaproteobacteria	Chromatiales	Chromatiaceae	Candidatus_Thiobios
ASV000404	2.722624194	0.000559	0.001209733	Sdot_Yam		Hydrothermarchaeota	Hydrothermarchaeia	Hydrothermarchaeales	NA	NA		2.8240408	1.15E-07	1.03E-06	Sdot_Yam	Proteobacteria	Gammaproteobacteria	Chromatiales	Chromatiaceae	Candidatus_Thiobios
ASV001435	2.722130421	0.000223309	0.000554332	Sdot_Yam		Nanoarchaeota	Nanoarchaeia	Woesearchaeales	NA	NA		2.756274792	1.87E-05	7.47E-05	Sdot_Yam	Proteobacteria	Gammaproteobacteria	Chromatiales	Sedimenticolaceae	Candidatus_Thiodiazotropha
ASV002346	2.718313416	0.010579882	0.01449581	Herzelia_Marina		Crenarchaeota	Bathyarchaeia	NA	NA	NA		2.717746168	0.000512998	1.13E-03	Sdot_Yam	Proteobacteria	Gammaproteobacteria	Ectothiorhodospirales	Ectothiorhodospiraceae	Thiogranum
ASV006160	2.715342419	0.010579882	0.01449581	Herzelia_Marina		Nanoarchaeota	Nanoarchaeia	Woesearchaeales	NA	NA		2.987212953	3.79E-06	1.86E-05	Sdot_Yam	Proteobacteria	Gammaproteobacteria	Ectothiorhodospirales	Ectothiorhodospiraceae	Thiogranum
ASV002552	2.707141828	0.001343681	0.002520148	Sdot_Yam		Nanoarchaeota	Nanoarchaeia	Woesearchaeales	NA	NA		3.211772124	4.47E-09	1.00E-07	Herzelia_Marina	Proteobacteria	Gammaproteobacteria	Ectothiorhodospirales	Ectothiorhodospiraceae	Thiogranum
ASV005774	2.704998317	0.010579882	0.01449581	Herzelia_Marina		Nanoarchaeota	Nanoarchaeia	Woesearchaeales	NA	NA		3.438470642	8.58E-09	1.58E-07	Sdot_Yam	Proteobacteria	Gammaproteobacteria	Ectothiorhodospirales	Ectothiorhodospiraceae	Thiogranum
ASV000333	2.703562204	0.003111893	0.005170153	Sdot_Yam		Nanoarchaeota	Nanoarchaeia	Woesearchaeales	NA	NA		2.731103295	0.010319018	1.24E-02	Sdot_Yam	Proteobacteria	Gammaproteobacteria	Ectothiorhodospirales	Ectothiorhodospiraceae	Thiogranum
ASV001031	2.703402248	0.003111893	0.005170153	Sdot_Yam		Nanoarchaeota	Nanoarchaeia	Woesearchaeales	NA	NA		3.154187755	7.83E-08	7.66E-07	Sdot_Yam	Proteobacteria	Gammaproteobacteria	Ectothiorhodospirales	NA	NA
ASV005134	2.70128073	0.042451496	0.04255233	Herzelia_Marina		Nanoarchaeota	Nanoarchaeia	Woesearchaeales	NA	NA		3.046399651	4.29E-07	3.10E-06	Herzelia_Marina	Proteobacteria	Gammaproteobacteria	Ectothiorhodospirales	Thioalkalispiraceae	Thiohalophilus
												3.334190297	3.49E-06	1.86E-05	Herzelia_Marina	Proteobacteria	Gammaproteobacteria	Ectothiorhodospirales	Thioalkalispiraceae	Thiohalophilus
												2.755900721	0.000248924	6.53E-04	Sdot_Yam	Proteobacteria	Gammaproteobacteria	Ectothiorhodospirales	Thioalkalispiraceae	Thiohalophilus
												2.771694475	3.79E-06	1.86E-05	Sdot_Yam	Proteobacteria	Gammaproteobacteria	Ectothiorhodospirales	Thioalkalispiraceae	Thiohalophilus
												3.248496434	4.47E-09	1.00E-07	Herzelia_Marina	Proteobacteria	Gammaproteobacteria	Ectothiorhodospirales	Thioalkalispiraceae	Thiohalophilus
												3.285138876	1.58E-08	2.34E-07	Herzelia_Marina	Proteobacteria	Gammaproteobacteria	Gammaproteobacteria_Incertae_Sedis	Unknown_Family	NA
												3.116354053	4.47E-09	1.00E-07	Herzelia_Marina	Proteobacteria	Gammaproteobacteria	Gammaproteobacteria_Incertae_Sedis	Unknown_Family	NA
												2.719297193	1.24E-06	7.51E-06	Sdot_Yam	Proteobacteria	Gammaproteobacteria	Gammaproteobacteria_Incertae_Sedis	Unknown_Family	NA
												3.114876593	2.58E-08	3.58E-07	Herzelia_Marina	Proteobacteria	Gammaproteobacteria	Gammaproteobacteria_Incertae_Sedis	Unknown_Family	NA
												3.549501769	3.24E-08	3.88E-07	Sdot_Yam	Proteobacteria	Gammaproteobacteria	Gammaproteobacteria_Incertae_Sedis	Unknown_Family	NA
												3.168038829	4.47E-09	1.00E-07	Herzelia_Marina	Proteobacteria	Gammaproteobacteria	Gammaproteobacteria_Incertae_Sedis	Unknown_Family	NA
												3.336619796	3.08E-06	1.69E-05	Sdot_Yam	Proteobacteria	Gammaproteobacteria	Gammaproteobacteria_Incertae_Sedis	Unknown_Family	NA
												3.078842202	4.47E-09	1.00E-07	Herzelia_Marina	Proteobacteria	Gammaproteobacteria	Gammaproteobacteria_Incertae_Sedis	Unknown_Family	NA
												2.738422418	1.10E-05	4.42E-05	Sdot_Yam	Proteobacteria	Gammaproteobacteria	KI89A_clade	NA	NA
												2.753860778	5.02E-07	3.20E-06	Herzelia_Marina	Proteobacteria	Gammaproteobacteria	KI89A_clade	NA	NA
												3.079848144	2.14E-09	1.00E-07	Sdot_Yam	Proteobacteria	Gammaproteobacteria	KI89A_clade	NA	NA
												2.712175643	3.22E-05	1.13E-04	Sdot_Yam	Proteobacteria	Gammaproteobacteria	KI89A_clade	NA	NA
												3.031791962	1.66E-07	1.32E-06	Herzelia_Marina	Proteobacteria	Gammaproteobacteria	KI89A_clade	NA	NA
												3.310439986	4.47E-09	1.00E-07	Herzelia_Marina	Proteobacteria	Gammaproteobacteria	KI89A_clade	NA	NA
												3.304591694	7.84E-09	1.58E-07	Herzelia_Marina	Proteobacteria	Gammaproteobacteria	NA	NA	NA
												2.728204874	1.44E-06	8.05E-06	Herzelia_Marina	Proteobacteria	Gammaproteobacteria	NA	NA	NA
												3.29825551	8.27E-09	1.58E-07	Sdot_Yam	Proteobacteria	Gammaproteobacteria	NA	NA	NA
												3.069461745	3.24E-08	3.88E-07	Sdot_Yam	Proteobacteria	Gammaproteobacteria	NA	NA	NA
												3.317163898	2.14E-09	1.00E-07	Sdot_Yam	Proteobacteria	Gammaproteobacteria	NA	NA	NA
												2.948469855	1.10E-05	4.42E-05	Sdot_Yam	Proteobacteria	Gammaproteobacteria	NA	NA	NA
												3.115320041	4.47E-09	1.00E-07	Herzelia_Marina	Proteobacteria	Gammaproteobacteria	NA	NA	NA
												2.709154669	0.000340815	8.12E-04	Herzelia_Marina	Proteobacteria	Gammaproteobacteria	NA	NA	NA
												2.805508258	5.02E-07	3.20E-06	Herzelia_Marina	Proteobacteria	Gammaproteobacteria	NA	NA	NA
												2.720266391	5.25E-08	5.29E-07	Herzelia_Marina	Proteobacteria	Gammaproteobacteria	NA	NA	NA
												2.739498364	3.89E-07	2.82E-06	Sdot_Yam	Proteobacteria	Gammaproteobacteria	NA	NA	NA
												3.385566333	3.24E-08	3.88E-07	Sdot_Yam	Proteobacteria	Gammaproteobacteria	NA	NA	NA
												2.925272376	3.89E-07	2.82E-06	Sdot_Yam	Proteobacteria	Gammaproteobacteria	NA	NA	NA
												3.115193152	3.24E-08	3.88E-07	Sdot_Yam	Proteobacteria	Gammaproteobacteria	NA	NA	NA
												2.721092901	5.02E-07	3.20E-06	Herzelia_Marina	Proteobacteria	Gammaproteobacteria	NA	NA	NA
												2.968654506	4.47E-09	1.00E-07	Herzelia_Marina	Proteobacteria	Gammaproteobacteria	NA	NA	NA
												2.780993404	5.25E-08	5.29E-07	Herzelia_Marina	Proteobacteria	Gammaproteobacteria	NA	NA	NA
												2.888380627	1.66E-07	1.32E-06	Herzelia_Marina	Proteobacteria	Gammaproteobacteria	NA	NA	NA
												3.235569327	1.15E-07	1.03E-06	Sdot_Yam	Proteobacteria	Gammaproteobacteria	Nitrosococcales	Nitrosococcaceae	CI75cm.2.12
												2.826976656	3.06E-05	1.07E-04	Sdot_Yam	Proteobacteria	Gammaproteobacteria	Nitrosococcales	Nitrosococcaceae	Cm1-21
												3.010980996	2.14E-09	1.00E-07	Sdot_Yam	Proteobacteria	Gammaproteobacteria	Nitrosococcales	Nitrosococcaceae	NA
												2.898017423	1.15E-07	1.03E-06	Sdot_Yam	Proteobacteria	Gammaproteobacteria	Nitrosococcales	Nitrosococcaceae	NA
												2.953546004	0.006311614	8.00E-03	Sdot_Yam	Proteobacteria	Gammaproteobacteria	Oceanospirillales	Nitrincolaceae	Amphritea
												2.80749939	0.013801327	1.44E-02	Sdot_Yam	Proteobacteria	Gammaproteobacteria	Oceanospirillales	Nitrincolaceae	Nitrincola
												3.05625354	0.001221213	2.31E-03	Sdot_Yam	Proteobacteria	Gammaproteobacteria	Oceanospirillales	Oleiphilaceae	Oleiphilus
												2.856593859	0.000158219	4.52E-04	Herzelia_Marina	Proteobacteria	Gammaproteobacteria	Oceanospirillales	Pseudohongiellaceae	Pseudohongiella
												2.758493478	0.006311614	8.00E-03	Sdot_Yam	Proteobacteria	Gammaproteobacteria	Pseudomonadales	Moraxellaceae	Acinetobacter
												3.143813639	0.006311614	8.00E-03	Sdot_Yam	Proteobacteria	Gammaproteobacteria	Pseudomonadales	Pseudomonadaceae	NA
												2.776613191	0.006311614	8.00E-03	Sdot_Yam	Proteobacteria	Gammaproteobacteria	Pseudomonadales	Pseudomonadaceae	Pseudomonas
												2.811438096	3.97E-06	1.86E-05	Herzelia_Marina	Proteobacteria	Gammaproteobacteria	SS1-B-09-64	NA	NA
												3.059289391	1.15E-07	1.03E-06	Sdot_Yam	Proteobacteria	Gammaproteobacteria	Steroidobacterales	Woeseiaceae	JTB255_marine_benthic_group
												2.783680824	3.06E-05	1.07E-04	Sdot_Yam	Proteobacteria	Gammaproteobacteria	Steroidobacterales	Woeseiaceae	Woeseia
												2.984153154	1.58E-08	2.34E-07	Herzelia_Marina	Proteobacteria	Gammaproteobacteria	Steroidobacterales	Woeseiaceae	Woeseia
												3.304145539	1.58E-08	2.34E-07	Herzelia_Marina	Proteobacteria	Gammaproteobacteria	Steroidobacterales	Woeseiaceae	Woeseia
												3.716485149	9.85E-09	1.78E-07	Herzelia_Marina	Proteobacteria	Gammaproteobacteria	Steroidobacterales	Woeseiaceae	Woeseia
												2.955518478	1.66E-07	1.32E-06	Herzelia_Marina	Proteobacteria	Gammaproteobacteria	Steroidobacterales	Woeseiaceae	Woeseia
												3.119261997	4.47E-09	1.00E-07	Herzelia_Marina	Proteobacteria	Gammaproteobacteria	Steroidobacterales	Woeseiaceae	Woeseia
												3.299506548	4.47E-09	1.00E-07	Herzelia_Marina	Proteobacteria	Gammaproteobacteria	Steroidobacterales	Woeseiaceae	Woeseia
												3.144778785	4.47E-09	1.00E-07	Herzelia_Marina	Proteobacteria	Gammaproteobacteria	Steroidobacterales	Woeseiaceae	Woeseia
												3.068341105	3.06E-05	1.07E-04	Sdot_Yam	Proteobacteria	Gammaproteobacteria	Steroidobacterales	Woeseiaceae	Woeseia
												3.164632643	1.58E-08	2.34E-07	Herzelia_Marina	Proteobacteria	Gammaproteobacteria	Steroidobacterales	Woeseiaceae	Woeseia
												2.751208976	1.44E-06	8.05E-06	Herzelia_Marina	Proteobacteria	Gammaproteobacteria	Steroidobacterales	Woeseiaceae	Woeseia
												2.828469281	8.14E-05	2.51E-04	Sdot_Yam	Proteobacteria	Gammaproteobacteria	Steroidobacterales	Woeseiaceae	Woeseia
												3.285216881	4.47E-09	1.00E-07	Herzelia_Marina	Proteobacteria	Gammaproteobacteria	Steroidobacterales	Woeseiaceae	Woeseia
												3.694223114	2.26E-08	3.23E-07	Herzelia_Marina	Proteobacteria	Gammaproteobacteria	Steroidobacterales	Woeseiaceae	Woeseia
												3.162050893	4.47E-09	1.00E-07	Herzelia_Marina	Proteobacteria	Gammaproteobacteria	Steroidobacterales	Woeseiaceae	Woeseia
												2.856588516	1.24E-06	7.51E-06	Sdot_Yam	Proteobacteria	Gammaproteobacteria	Steroidobacterales	Woeseiaceae	Woeseia
												3.461946397	4.47E-09	1.00E-07	Herzelia_Marina	Proteobacteria	Gammaproteobacteria	Steroidobacterales	Woeseiaceae	Woeseia
												3.254902163	4.47E-09	1.00E-07	Herzelia_Marina	Proteobacteria	Gammaproteobacteria	Steroidobacterales	Woeseiaceae	Woeseia
												2.770734247	0.000208156	5.50E-04	Sdot_Yam	Proteobacteria	Gammaproteobacteria	Steroidobacterales	Woeseiaceae	Woeseia
												3.485038257	4.47E-09	1.00E-07	Herzelia_Marina	Proteobacteria	Gammaproteobacteria	Steroidobacterales	Woeseiaceae	Woeseia
												4.091522131	3.24E-08	3.88E-07	Sdot_Yam	Proteobacteria	Gammaproteobacteria	Steroidobacterales	Woeseiaceae	Woeseia
												3.546175067	8.58E-09	1.58E-07	Sdot_Yam	Proteobacteria	Gammaproteobacteria	Steroidobacterales	Woeseiaceae	Woeseia
												2.916830541	3.24E-08	3.88E-07	Sdot_Yam	Proteobacteria	Gammaproteobacteria	SZB50	NA	NA
												3.195708486	4.47E-09	1.00E-07	Herzelia_Marina	Proteobacteria	Gammaproteobacteria	Tenderiales	Tenderiaceae	Candidatus_Tenderia
												2.926186093	8.58E-09	1.58E-07	Sdot_Yam	Proteobacteria	Gammaproteobacteria	Tenderiales	Tenderiaceae	Candidatus_Tenderia
												2.769510082	0.001588179	2.76E-03	Herzelia_Marina	Proteobacteria	Gammaproteobacteria	Thiohalorhabdales	Thiohalorhabdaceae	NA
												2.969092024	2.64E-05	9.69E-05	Herzelia_Marina	Proteobacteria	Gammaproteobacteria	Thiohalorhabdales	Thiohalorhabdaceae	NA
												2.916872602	5.25E-08	5.29E-07	Herzelia_Marina	Proteobacteria	Gammaproteobacteria	Thiotrichales	Thiotrichaceae	NA
												3.042464211	1.66E-07	1.32E-06	Herzelia_Marina	Proteobacteria	Gammaproteobacteria	Thiotrichales	Thiotrichaceae	NA
												3.411257919	6.13E-08	6.14E-07	Herzelia_Marina	Proteobacteria	Gammaproteobacteria	Thiotrichales	Thiotrichaceae	NA
												3.059678595	1.66E-07	1.32E-06	Herzelia_Marina	Proteobacteria	Gammaproteobacteria	Thiotrichales	Thiotrichaceae	NA
												3.149639304	1.58E-08	2.34E-07	Herzelia_Marina	Proteobacteria	Gammaproteobacteria	Thiotrichales	Thiotrichaceae	NA
												3.376151668	6.04E-09	1.31E-07	Herzelia_Marina	Proteobacteria	Gammaproteobacteria	Thiotrichales	Thiotrichaceae	NA
												3.485769091	4.47E-09	1.00E-07	Herzelia_Marina	Proteobacteria	Gammaproteobacteria	Thiotrichales	Thiotrichaceae	NA
												2.79013029	1.44E-06	8.05E-06	Herzelia_Marina	Proteobacteria	Gammaproteobacteria	Thiotrichales	Thiotrichaceae	NA
												2.964125725	5.16E-07	3.27E-06	Herzelia_Marina	Spirochaetota	Spirochaetia	Spirochaetales	Spirochaetaceae	NA
												3.025468342	0.000442488	1.05E-03	Herzelia_Marina	Spirochaetota	Spirochaetia	Spirochaetales	Spirochaetaceae	Spirochaeta
												2.756414183	0.00037719	8.96E-04	Herzelia_Marina	Spirochaetota	Spirochaetia	Spirochaetales	Spirochaetaceae	Spirochaeta
												2.965866153	3.24E-08	3.88E-07	Sdot_Yam	Spirochaetota	Spirochaetia	Spirochaetales	Spirochaetaceae	Spirochaeta_2
												3.019697908	3.30E-08	3.93E-07	Herzelia_Marina	Verrucomicrobiota	Kiritimatiellae	Kiritimatiellales	Kiritimatiellaceae	R76-B128
												2.9370547	5.02E-07	3.20E-06	Herzelia_Marina	Verrucomicrobiota	Verrucomicrobiae	Verrucomicrobiales	Rubritaleaceae	Persicirhabdus
